# Supplementary material for: Study on Rice Submergence Germination Through the Combination of RNA-Seq and Genome Resequencing Strategies
Source: Plants (Basel). 2025 Sep 30;14(19):3033. doi: 10.3390/plants14193033 (PMC12526484; doi:10.3390/plants14193033)
Supplement: Supplementary file 1 [file plants-14-03033-s001.zip]

Archive with 6 entries (6 files):
- Figure S1.jpg
- Figure S2.jpg
- Figure S3.jpg
- Figure S4.jpg
- Figure S5.jpg
- Supplementary tables.xlsx
