# Supplementary material for: Study on Rice Submergence Germination Through the Combination of RNA-Seq and Genome Resequencing Strategies
Source: Plants (Basel). 2025 Sep 30;14(19):3033. doi: 10.3390/plants14193033 (PMC12526484; doi:10.3390/plants14193033)
Supplement: Supplementary file 1 [file plants-14-03033-s001.zip › Supplementary tables.xlsx]

## Sheet: Table S1
Table S1
Rice cultivars evaluated for germination under submergence stress​
No.	Cultivar Name	Subspecies	Source	Group
1	Xian21	indica	Hunan Academy of Agricultural Sciences	Test
2	Xian43	indica	Hunan Academy of Agricultural Sciences	Test
3	Xian44	indica	Hunan Academy of Agricultural Sciences	Test
4	Xian47	indica	Hunan Academy of Agricultural Sciences	Test
5	Xian49	indica	Hunan Academy of Agricultural Sciences	Test
6	Xian50	indica	Hunan Academy of Agricultural Sciences	Test
7	Xian103	indica	Hunan Academy of Agricultural Sciences	Test
8	Xian105	indica	Hunan Academy of Agricultural Sciences	Test
9	Xian116	indica	Hunan Academy of Agricultural Sciences	Test
10	Xian121	indica	Hunan Academy of Agricultural Sciences	Test
11	Xian124	indica	Hunan Academy of Agricultural Sciences	Test
12	Xian126	indica	Hunan Academy of Agricultural Sciences	Test
13	Xian128	indica	Hunan Academy of Agricultural Sciences	Test
14	Xian132	indica	Hunan Academy of Agricultural Sciences	Test
15	Xian133	indica	Hunan Academy of Agricultural Sciences	Test
16	Chang11	indica	Hunan Academy of Agricultural Sciences	Test
17	Chang12	indica	Hunan Academy of Agricultural Sciences	Test
18	Chang14	indica	Hunan Academy of Agricultural Sciences	Test
19	Chang15	indica	Hunan Academy of Agricultural Sciences	Test
20	Nipponbare (Nip)	japonica	Standard cultivar	Control
Table Notes:​​
1. All test cultivars (n= 19) were provided by Hunan Academy of Agricultural Sciences
2. Germination conditions:
Aerobic control (normal)
Anaerobic stress (12 cm deepwater submergence in darkness)
3. Measurements: Coleoptile length (cm) recorded at 5 days post-sowing
4. Biological replicates: 3 per cultivar × treatment combination
5. Sample size: 20 seeds per replicate

## Sheet: Table S2
Table S2
Transcriptome sequencing data after statistical analysis
Samples	Clean reads	Clean bases	GC Content	%≥Q30
Xian133-0h-1	42560954	6313651934	0.577563	0.940288
Xian133-0h-2	51491558	7627093306	0.576796	0.941772
Xian133-0h-3	61686078	8994865762	0.579348	0.941697
Chang15-0h-1	57128692	8457083284	0.588515	0.940171
Chang15-0h-2	46730146	6883682682	0.585334	0.940983
Chang15-0h-3	53888872	7828415818	0.582875	0.939623
Xian133-6h-1	44730994	6599411552	0.542466	0.947339
Xian133-6h-2	41549726	6146678582	0.540367	0.949155
Xian133-6h-3	46810346	6949659430	0.545387	0.949319
Chang15-6h-1	42859212	6336735658	0.540271	0.944446
Chang15-6h-2	41000840	6091050536	0.545652	0.943431
Chang15-6h-3	38917592	5775409982	0.547903	0.945925
Xian133-3d-1	39570714	5837989750	0.556598	0.948984
Xian133-3d-2	63012320	9342019722	0.557493	0.950758
Xian133-3d-3	52252862	7753826012	0.549754	0.94897
Chang15-3d-1	54748062	8121495872	0.554612	0.949011
Chang15-3d-2	41825270	6205866592	0.553742	0.945249
Chang15-3d-3	52056166	7698409412	0.555867	0.948928
Xian133-10d-1	39913486	5920156436	0.558525	0.944176
Xian133-10d-2	41159066	6101441868	0.561658	0.94754
Xian133-10d-3	46243014	6855390558	0.556563	0.94726
Chang15-10d-1	47379038	7020701196	0.559011	0.94664
Chang15-10d-2	60910148	9084621578	0.528675	0.951491
Chang15-10d-3	43105644	6390033266	0.557418	0.943923
Total	1151530800	170335690788
Note: (1)Samples: Sample name, CK represents no heat treatment, and Arabic numbers represent three
biological replications;
(2)Clean reads: Counts of clean PE reads;
(3)Clean bases: total base number of Clean Data;
(4)GC content: Percentage of G,C in clean data.
(5)≥Q30%: Percentage of bases with Q-score no less than Q30.

## Sheet: Table S3
Table S3
Xian133-unique sustained up-regulated DEGs​
Genes	Xian133-0h-1_Count	Xian133-0h-2_Count	Xian133-0h-3_Count	Xian133-6h-1_Count	Xian133-6h-2_Count	Xian133-6h-3_Count	Xian133-3d-1_Count	Xian133-3d-2_Count	Xian133-3d-3_Count	Xian133-10d-1_Count	Xian133-10d-2_Count	Xian133-10d-3_Count
Os01g0103000	0.104	2.306	2.306	6.23	5.675	3.433	7.034	6.86	7.904	8.405	8.159	7.804
Os01g0110500	0.821	1.41	1.41	6.971	5.49	5.122	3.323	3.166	3.085	4.386	4.377	4.088
Os01g0112600	0.367	0	0	6.539	7.549	8.712	3.046	6.501	3.505	1.127	2.474	2.811
Os01g0118300	0	0	0	0.397	0.516	0.329	1.335	1.182	1.518	1.374	1.332	1.821
Os01g0118700	11.773	9.622	9.622	55.472	56.19	49.626	81.266	81.794	73.313	135.221	150.218	139.329
Os01g0119050	10.475	4.03	4.03	18.214	17.992	23.541	21.78	25.067	21.8	38.569	39.963	53.024
Os01g0119100	7.67	8.713	8.713	51.74	56.607	59.387	98.091	94.838	91.193	189.22	198.017	186.341
Os01g0121000	3.553	2.929	2.929	33.874	29.382	34.149	10.42	9.816	8.949	9.777	11.96	11.278
Os01g0126900	0	0	0	3.186	2.954	5.586	46.799	44.124	37.52	7.005	5.653	6.763
Os01g0129500	0.232	0	0	0.742	0.788	0.691	1.725	1.41	1.855	1.966	1.252	1.149
Os01g0132500	3.579	2.95	2.95	30.642	31.258	34.414	11.166	9.665	8.831	7.976	7.993	11.509
Os01g0134700	0.526	0.163	0.163	1.938	1.845	0.902	10.804	7.716	9.545	2.288	4.296	4.569
Os01g0141100	13.277	17.853	17.853	35.271	38.065	36.986	42.259	42.602	39.604	34.763	39.847	38.935
Os01g0147250	0	0	0	0.426	0.539	0.925	0.548	0.668	0.592	0.631	0.912	0.467
Os01g0149400	34.37	42.178	42.178	139.25	144.181	116.037	98.371	110.968	102.048	125.691	131.995	131.259
Os01g0149900	0.566	0.996	0.996	2.734	2.339	1.985	1.729	1.355	2.335	3.012	3.94	4.444
Os01g0150200	13.253	14.5	14.5	39.962	40.446	46.134	118.076	106.5	106.594	178.885	165.559	162.364
Os01g0159200	0	0.117	0.117	2.255	2.305	2.181	4.464	2.501	1.798	19.469	22.459	22.048
Os01g0159800	0.316	0.73	0.73	2.019	1.568	1.12	1.898	3.134	2.377	1.725	2.64	2.495
Os01g0164900	0	0.284	0.284	0.932	1.125	0.591	0.926	0.733	1.157	1.035	0.929	0.528
Os01g0170300	0.921	0.542	0.542	2.083	2.128	2.285	8.455	8.726	8.076	14.028	13.32	11.661
Os01g0173900	1.114	1.23	1.23	3.779	5.593	5.344	3.701	3.4	3.876	6.42	7.896	5.542
Os01g0176100	0.21	0.231	0.231	0.945	1.096	1.44	2.046	2.726	2.752	2.101	0.99	1.525
Os01g0176700	0	0	0	0.598	0.53	0.897	1.026	0.958	0.971	1.994	1.677	3.252
Os01g0177400	0.663	1.015	1.015	2.907	1.916	3.465	38.601	38.224	35.49	2.842	2.743	3.234
Os01g0177900	3.176	3.899	3.899	9.385	10.077	10.089	20.113	19.323	19.204	50.815	53.419	46.066
Os01g0178850	0	0	0	0.467	4.966	5.438	6.613	11.74	12.324	93.703	74.581	84.025
Os01g0185900	0.341	0.281	0.281	3.141	3.227	3.51	11.317	12.048	10.258	6.903	7.505	7.064
Os01g0191300	0	0.186	0.186	0.335	0.516	0.527	1.041	1.143	1.067	1.464	1.217	0.743
Os01g0194000	0.4	1.414	1.414	2.07	2.835	1.699	2.303	2.573	1.488	6.2	8.239	7.842
Os01g0194200	0.619	0.868	0.868	2.28	1.212	1.557	6.258	5.165	5.906	13.004	10.63	11.371
Os01g0198500	0	0.236	0.236	3.989	2.432	3.387	7.473	7.685	6.356	32.332	32.311	31.511
Os01g0199400	0.734	0.461	0.461	3.046	2.416	3.075	1.463	1.573	1.839	2.669	3.388	3.25
Os01g0202800	2.184	2.541	2.541	7.882	11.645	13.503	9.229	14.286	14.181	4.729	6.658	8.165
Os01g0207200	1.067	0.497	0.497	3.957	2.542	3.764	5.934	4.785	4.532	7.212	5.185	4.997
Os01g0207400	4.95	7.629	7.629	16.178	12.492	12.48	80.287	76.16	65.81	101.833	106.562	108.996
Os01g0213400	1.651	0.454	0.454	5.269	4.379	3.836	3.65	4.341	5.536	3.227	4.076	1.879
Os01g0217000	0.119	0.197	0.197	1.866	1.283	1.362	1.271	1.477	0.827	4.593	4.334	4.701
Os01g0220500	0.623	0	0	2.521	4.06	2.988	6.39	6.042	5.326	3.65	3.856	3.444
Os01g0222001	0.14	0	0	2.365	2.148	2.002	1.272	1.275	1.337	1.194	1.321	1.773
Os01g0228901	0	0	0	0.699	0.906	1.048	1.36	1.138	1.333	1.97	3.273	3.123
Os01g0236300	2.232	4.635	4.635	7.407	8.277	8.219	23.598	23.971	26.166	8.709	9.991	9.197
Os01g0242200	0	0.244	0.244	2.577	2.353	4.055	1.214	0.987	1.128	2.137	2.349	1.88
Os01g0249300	12.062	10.273	10.273	38.452	39.204	37.688	39.002	39.193	40.272	38.594	46.936	39.856
Os01g0249800	0.703	1.159	1.159	2.696	4.012	4.72	27.337	16.438	24.485	5.392	4.26	7.655
Os01g0257100	0.763	0.126	0.126	3.184	2.09	2.616	16.026	15.739	11.821	54.003	61.13	59.012
Os01g0263300	1.227	1.281	1.281	3.012	4.909	4.067	31.392	29.613	25.868	77.924	85.588	89.031
Os01g0268600	0	0.341	0.341	1.015	0.921	1.24	2.992	2.665	2.21	0.963	0.719	0.872
Os01g0274500	0.132	0	0	3.73	3.879	4.832	3.756	6.48	3.667	6.667	4.448	5.911
Os01g0295900	0.842	0.417	0.417	2.326	2.582	3.465	4.323	4.045	4.674	3.79	2.722	5.602
Os01g0300900	2.829	1.231	1.231	19.336	22.679	20.921	11.323	11.163	10.152	5.974	5.925	5.064
Os01g0302500	3.462	1.655	1.655	19.46	21.18	21.125	23.016	23.593	23.495	8.262	9.882	7.009
Os01g0306900	4.308	7.595	7.595	11.023	12.969	11.171	11.251	13.671	13.678	15.275	13.833	16.111
Os01g0326000	1.649	0.803	0.803	5.335	4.497	4.411	47.222	47.742	37.693	37.764	40.416	40.186
Os01g0351300	7.495	8.553	8.553	44.717	43.884	44.191	35.26	32.349	34.36	36.742	37.541	32.473
Os01g0351800	1.137	0.521	0.521	6.471	4.983	6.061	8.575	7.374	8.943	7.491	8.205	9.18
Os01g0355100	0.101	0.056	0.056	1.013	0.373	0.693	0.798	1.056	0.837	0.804	0.884	0.733
Os01g0369700	0.696	1.913	1.913	2.563	3.556	4.308	9.343	9.736	7.444	22.622	20.228	19.596
Os01g0507000	1.568	4.085	4.085	37.803	33.346	34.444	12.383	13.003	12.62	20.616	18.92	21.046
Os01g0557100	0.293	0.161	0.161	7.023	3.892	5.533	4.866	4.649	4.298	2.068	3.161	3.339
Os01g0567400	11.591	15.176	15.176	33.89	37.058	37.007	42.707	48.371	48.477	41.993	44.524	48.957
Os01g0575500	9.587	10.464	10.464	35.607	32.943	31.999	31.597	30.569	31.715	24.643	26.066	22.96
Os01g0577450	1.107	0.752	0.752	3.238	2.719	4.242	3.034	3.029	4.669	6.129	4.824	5.444
Os01g0580100	2.349	2.34	2.34	8.061	7.474	7.24	5.237	5.702	5.833	6.212	6.359	5.742
Os01g0580800	10.266	9.151	9.151	73.879	67.255	68.285	40.23	39.198	35.34	22.364	28.038	31.217
Os01g0583300	0	0.097	0.097	1.161	1.041	1.013	2.1	1.823	1.059	2.378	2.706	2.609
Os01g0595600	0.093	0.077	0.077	1.599	1.153	1.968	35.641	25.927	25.879	33.76	36.656	30.294
Os01g0597600	0	0.746	0.746	20.161	19.703	20.322	1.924	1.83	2.012	4.698	5.717	5.285
Os01g0599550	0.495	0.068	0.068	2.355	2.718	2.475	1.14	0.73	1.646	1.013	1.25	1.408
Os01g0603100	0	0.029	0.029	1.026	0.65	0.285	1.039	1.151	1.481	0.873	0.766	0.984
Os01g0605100	0	0.418	0.418	4.353	4.172	3.003	2.05	0.832	1.281	1.036	1.535	1.752
Os01g0609200	0.216	0.099	0.099	0.707	0.642	0.576	1.553	1.601	2.039	0.851	0.711	1.059
Os01g0612200	40.928	43.973	43.973	104.376	106.56	103.249	129.35	124.885	117.262	134.04	123.391	134.532
Os01g0615000	5.071	1.286	1.286	7.66	8.99	9.064	14.065	11.701	8.043	12.323	12.255	11.786
Os01g0615050	13.161	4.747	4.747	16.355	14.163	16.637	101.705	79.178	89.963	32.417	49.175	37.472
Os01g0631500	0.083	1.977	1.977	8.882	11.706	12.192	17.632	14.551	13.148	4.962	5.067	4.089
Os01g0646700	3.153	1.957	1.957	9.759	9.775	9.609	7.041	7.028	8.526	4.947	5.227	6.466
Os01g0655250	0.581	1.317	1.317	13.638	8.147	8.548	10.895	8.665	10.663	7.032	6.845	8.549
Os01g0655800	19.858	17.922	17.922	71.065	68.134	69.633	57.105	53.241	59.38	63.077	62.915	57.552
Os01g0660400	0	0	0	47.085	40.164	40.916	32.31	22.379	29.342	4.561	5.828	4.863
Os01g0662800	0	0	0	10.567	9.746	11.546	5.169	4.748	3.784	5.628	2.395	6.952
Os01g0664200	0.22	0.905	0.905	2.156	3.008	3.312	11.617	9.415	9.673	7.007	8.102	7.419
Os01g0674100	2.009	1.807	1.807	6.557	6.632	7.253	4.783	4.586	5.966	9.652	8.997	8.17
Os01g0681200	11.519	10.623	10.623	42.87	41.943	45.43	28.168	26.394	26.204	28.11	26.556	25.534
Os01g0687400	0.445	0	0	4.802	3.48	3.556	4.984	5.124	4.266	1.697	1.676	2.093
Os01g0688600	2.525	1.361	1.361	9.236	8.17	9.431	8.28	8.394	6.174	11.255	12.094	13.259
Os01g0689000	0	0.216	0.216	1.501	1.709	1.348	3.863	4.152	3.535	8.578	9.528	6.993
Os01g0699600	1.042	0.793	0.793	8.753	6.063	6.272	3.48	4.213	3.567	4.753	5.449	6.603
Os01g0708100	1.499	0.741	0.741	6.512	5.709	7.536	4.449	3.667	4.401	5.968	6.498	4.446
Os01g0716200	0.113	0.341	0.341	1.385	1.104	1.311	3.237	3.612	4.304	17.847	16.508	17.022
Os01g0720400	2.972	3.635	3.635	38.474	38.078	43.051	60.932	63.247	53.643	28.825	29.301	25.391
Os01g0720500	26.937	32.898	32.898	92.874	93.115	91.43	605.746	606.304	549.833	3809.05	3903.69	3883.75
Os01g0728100	0.589	1.376	1.376	5.091	6.308	6.451	26.591	28.79	26.024	87.163	86.097	96.711
Os01g0729400	0.764	0.572	0.572	2.94	0.815	2.618	5.152	3.264	4.575	6.863	5.421	5.475
Os01g0729600	0.626	1.032	1.032	56.034	47.168	51.217	21.876	20.338	18.399	2.739	3.513	2.918
Os01g0730400	0.557	0.375	0.375	1.118	1.749	0.954	35.997	33.665	30.391	3.692	3.645	4.14
Os01g0730700	0	0	0	0.969	1.287	1.052	5.973	5.986	5.552	6.638	8.592	8.286
Os01g0730900	1.071	1.689	1.689	2.886	3.371	3.139	4.595	3.601	3.849	6.571	7.209	6.111
Os01g0732300	0.504	1.039	1.039	5.259	4.22	5.473	5.44	4.673	6.266	14.38	14.086	14.342
Os01g0734800	0.059	0.538	0.538	5.569	3.017	4.304	1.686	2.729	3.154	5.823	6.349	5.725
Os01g0736500	0	0	0	7.528	7.059	7.833	14.65	14.8	12.811	1.757	1.666	2.305
Os01g0740700	0.466	0.577	0.577	30.596	13.932	23.103	2.762	2.759	3.478	1.844	1.57	2.169
Os01g0741200	2.401	3.62	3.62	5.768	8.815	8.232	8.83	9.989	10.589	19.507	19.4	17.526
Os01g0742400	0.371	0.565	0.565	5.553	6.889	6.508	9.151	9.886	7.03	1.109	1.326	1.159
Os01g0747800	11.154	11.474	11.474	37.221	39.74	42.923	38.646	32.155	35.594	73.534	80.86	72.863
Os01g0748300	0.432	0.534	0.534	78.37	65.114	68.893	54.256	67.842	53.338	26.962	27.641	29.507
Os01g0748500	0	0.579	0.579	0.991	1.74	1.765	14.523	12.423	15.179	2.633	2.221	1.777
Os01g0749400	5.256	9.121	9.121	20.275	17.841	19.123	20.821	17.931	17.305	21.04	24.644	19.808
Os01g0752200	4.059	5.342	5.342	25.824	23.778	24.369	15.854	17.063	18.728	34.857	38.061	32.647
Os01g0754100	5.48	2.008	2.008	6.8	8.577	9.184	28.17	36.937	33.506	59.695	58.942	67.227
Os01g0756900	1.483	1.766	1.766	5.865	3.439	4.236	45.403	48.147	39.623	165.931	134	145.565
Os01g0763200	0.655	0.432	0.432	2.17	2.093	2.657	6.309	6.722	7.118	20.721	20.151	19.815
Os01g0775100	5.205	5.823	5.823	33.704	38.203	37.734	30.582	26.041	32.003	28.668	31.856	29.024
Os01g0776400	4.643	6.124	6.124	11.824	12.984	13.695	11.547	12.352	11.809	9.972	11.331	10.897
Os01g0778700	6.714	5.983	5.983	19.541	20.189	17.037	13.565	15.45	15.097	26.895	26.124	26.616
Os01g0784600	1.76	1.228	1.228	4.486	5.562	5.955	6.199	4.311	3.873	6.645	6.698	6.055
Os01g0785900	1.121	1.284	1.284	6.345	6.216	7.865	3.295	3.338	3.565	8.069	7.674	7.589
Os01g0793900	10.866	4.134	4.134	34.536	29.892	28.175	19.028	19.367	16.83	25.929	24.383	27.959
Os01g0807900	1.004	0.497	0.497	1.233	1.415	2.525	6.693	7.494	7.687	8.272	6.734	7.377
Os01g0816100	2.139	1.831	1.831	25.39	27.2	26.553	20.653	23.163	17.498	13.516	12.792	13.362
Os01g0817000	1.879	1.751	1.751	9.724	9.27	9.754	4.708	4.336	4.061	6.349	7.314	6.779
Os01g0819466	148.313	130.865	130.865	342.903	341.971	315.892	434.566	383.273	433.785	455.519	407.486	427.79
Os01g0822900	66.247	66.452	66.452	141.254	157.052	170.696	235.99	267.541	251.237	902.671	821.518	827.88
Os01g0824500	0.712	0.419	0.419	2.122	1.857	2.731	7.788	7.197	5.408	13.382	13.213	14.604
Os01g0825800	1.032	1.659	1.659	3.611	5.42	3.745	11.9	13.622	11.875	5.068	4.239	5.073
Os01g0837900	9.028	6.972	6.972	39.869	37.251	34.713	20.809	20.13	22.541	22.462	20.451	20.229
Os01g0838600	0.528	0.261	0.261	4.02	2.619	4.286	32.704	29.006	25.47	0.576	2.276	1.368
Os01g0839900	11.061	10.856	10.856	32	32.5	37.318	98.482	102.63	92.259	116.146	107.376	119.854
Os01g0847100	0	0.861	0.861	14.202	14.641	13.323	84.36	82.871	72.727	39.391	36.668	31.033
Os01g0848400	0.345	0.285	0.285	3.127	2.507	2.492	0.955	0.808	0.874	1.413	1.919	1.855
Os01g0853700	1.966	2.373	2.373	5.342	3.938	3.129	25.444	21.509	20.495	33.365	33.275	34.876
Os01g0854400	1.358	0	0	5.21	4.762	6.5	10.592	12.963	13.154	7.41	6.631	6.397
Os01g0856000	0	0	0	0.385	0.553	0.358	1.369	1.846	1.684	3.294	3.427	2.453
Os01g0858350	0.06	0.347	0.347	3.32	2.666	3.572	4.13	5.106	5.248	13.076	14.773	13.022
Os01g0860300	14.841	18.49	18.49	61.767	60.045	64.139	60.265	64.764	67.409	75.019	76.252	76.713
Os01g0863500	1.624	0.112	0.112	2.741	4.591	3.944	10.902	9.992	10.955	66.823	57.141	61.588
Os01g0864000	0	0.214	0.214	2.283	4.119	2.57	3.483	2.755	3.6	1.298	1.107	3.106
Os01g0864700	1.202	2.124	2.124	5.059	3.809	4.906	15.188	20.752	20.551	33.608	30.987	37.907
Os01g0867700	23.831	18.991	18.991	91.462	87.366	97.75	55.899	47.74	45.862	86.252	86.636	88.19
Os01g0867900	16.613	13.036	13.036	59.042	56.669	50.378	45.628	44.711	47.863	35.586	36.364	37.543
Os01g0874700	58.393	52.152	52.152	189.507	180.899	184.788	258.254	247.083	244.056	200.244	207.003	194.747
Os01g0878300	1.006	0.921	0.921	4.492	3.554	3.927	31.945	30.555	30.108	10.002	11.606	11.611
Os01g0886600	2.983	2.236	2.236	7.057	8.067	6.849	11.692	9.626	9.438	12.242	12.49	15.102
Os01g0888900	10.511	6.392	6.392	44.621	56.866	51.685	59.18	61.326	47.611	40.179	42.573	38.639
Os01g0892500	0	0	0	5.2	4.951	5.6	0.465	1.192	0.98	1.608	1.786	0.824
Os01g0895300	3.991	3.29	3.29	8.279	14.422	10.764	76.264	82.369	66.818	67.328	79.108	76.256
Os01g0896400	0.653	0.754	0.754	2.005	2.216	2.24	32.706	30.719	23.265	72.078	60.964	60.682
Os01g0897300	0.779	1.569	1.569	3.61	4.401	4.498	6.489	6.035	5.801	7.786	6.523	8.248
Os01g0899000	3.991	6.632	6.632	28.28	26.56	24.834	11.325	12.39	13.807	15.647	14.358	15.416
Os01g0899500	3.649	2.557	2.557	9.348	6.128	9.512	18.33	18.101	20.064	16.14	15.077	15.382
Os01g0899800	0.344	0.095	0.095	4.392	5.417	5.555	0.695	0.871	0.863	1.618	1.34	1.036
Os01g0901300	1.879	4.279	4.279	8.525	8.803	8.982	16.707	14.821	17.433	10.214	9.353	10.621
Os01g0908600	0.322	0.425	0.425	1.267	1.346	2.432	4.889	6.326	4.288	2.155	2.084	0.987
Os01g0914000	0.253	0.104	0.104	6.595	7.175	4.407	9.384	12.657	10.233	15.69	21.111	20.689
Os01g0914100	0	0	0	9.052	7.574	10.042	53.029	77.429	54.971	39.588	38.032	43.594
Os01g0915800	31.399	37.727	37.727	84.889	87.905	84.452	153.307	163.904	143.063	142.083	135.106	137.383
Os01g0918100	3.295	4.226	4.226	9.976	7.021	9.372	11.506	13.069	13.589	25.015	26.179	24.654
Os01g0921800	8.944	4.222	4.222	17.971	17.548	15.619	31.778	36.465	29.061	55.425	60.602	62.151
Os01g0927300	0.723	0.596	0.596	9.942	8.963	9.835	13.82	12.871	12.626	6.707	8.667	10.728
Os01g0928700	0.071	0	0	36.644	32.226	32.746	21.122	26.799	24.44	0.963	0.808	0.457
Os01g0930400	0	0	0	0.965	0.718	0.764	1.955	3.04	2.022	0.616	0.556	0.717
Os01g0931200	0.758	0.375	0.375	2.138	1.136	1.948	6.34	7.813	7.138	36.311	32.233	34.957
Os01g0933200	4.068	3.01	3.01	28.611	27.144	26.043	24.789	23.518	24.962	22.686	19.521	18.172
Os01g0933900	4.599	3.791	3.791	12.969	12.57	14.14	38.561	44.51	35.765	78.619	73.352	69.091
Os01g0937600	0	0	0	1.184	0.28	0.857	2.031	2.059	2.478	1.461	0.77	1.598
Os01g0939200	0.067	0.329	0.329	2.453	2.216	2.169	1.893	2.122	1.617	2.271	1.39	3.215
Os01g0943400	0	0	0	6.637	5.291	9.49	8.235	6.054	4.689	4.477	3.121	5.229
Os01g0944000	0.448	0.213	0.213	4.293	4.462	5.385	5.755	3.885	4.731	3.63	3.99	4.188
Os01g0947700	1.548	1.031	1.031	7.472	7.864	8.641	7.898	7.39	8.381	3.735	3.748	4.258
Os01g0948600	13.744	10.549	10.549	27.412	32.612	26.943	395.815	438.117	410.199	298.909	293.944	358.52
Os01g0955100	0.937	0.902	0.902	11.217	8.457	8.837	9.621	12.795	11.83	7.563	5.154	5.241
Os01g0961300	0.497	1.547	1.547	3.557	4.033	4.385	4.577	3.629	4.851	2.823	3.048	4.452
Os01g0969700	1.312	1.997	1.997	8.112	5.792	5.593	6.374	7.346	6.067	5.573	6.386	6.355
Os01g0974000	10.497	12.98	12.98	27.284	27.15	27.23	25.15	26.9	27.515	59.436	62.545	52.586
Os01g0974701	0	0.274	0.274	2.348	4.665	1.901	3.677	4.793	5	3.856	5.039	5.678
Os01g0976900	0	0.263	0.263	1.566	1.353	1.246	1.302	1.156	0.646	1.269	1.181	1.847
Os01g0978000	3.81	4.681	4.681	44.994	39.289	36.922	16.913	16.499	23.685	22.3	18.438	22.508
Os02g0100800	2.533	0.522	0.522	2.818	6.3	3.438	3.375	4.643	5.126	3.563	5.01	5.592
Os02g0101750	6.832	5.291	5.291	56.665	60.677	60.96	27.953	28.505	30.04	19.292	24.81	20.96
Os02g0132200	0	0.085	0.085	0.98	1.008	0.589	2.36	1.85	1.877	6.888	6.28	6.279
Os02g0132500	11.927	9.428	9.428	38.793	38.393	36.719	27.587	26.922	29.12	100.028	94.138	104.352
Os02g0134200	4.369	4.83	4.83	32.661	25.582	27.175	13.798	14.708	13.144	33.174	31.151	32.962
Os02g0134400	1.112	1.199	1.199	30.362	29.648	30.345	62.8	61.376	62.589	5.89	6.708	7.576
Os02g0144300	1.739	1.048	1.048	4.248	4.668	4.07	4.146	3.618	4.157	2.942	3.895	3.799
Os02g0158800	3.483	3.089	3.089	8.324	9.432	10.192	11.543	13.902	11.99	13.783	12.543	12.146
Os02g0164300	3.817	5.843	5.843	13.629	12.897	12.897	14.436	12.331	13.973	16.259	16.103	14.228
Os02g0165500	0.304	0.651	0.651	14.807	11.536	13.439	7.582	7.897	6.008	11.728	11.212	9.73
Os02g0166600	0.533	1.004	1.004	9.805	8.635	11.911	3.064	2.885	2.331	8.974	8.605	6.941
Os02g0167300	5.074	3.798	3.798	12.921	11.45	11.264	27.216	21.319	23.837	59.373	45.824	58.53
Os02g0172800	1.329	1.614	1.614	5.064	5.884	5.034	4.031	3.747	4.042	4.1	3.86	3.005
Os02g0175400	1.701	1.781	1.781	9.478	9.714	8.299	15.97	16.082	20.036	23.131	22.499	19.047
Os02g0175950	0.967	16.748	16.748	43.339	39.753	38.14	61.872	94.886	60.958	136.543	156.315	175.949
Os02g0176000	11.98	11.955	11.955	46.817	47.292	41.788	75.669	73.314	71.983	158.416	185.813	192.044
Os02g0180800	2.497	1.137	1.137	11.128	12.684	12.538	14.162	11.26	17.547	11.289	13.535	14.153
Os02g0184300	10.154	9.683	9.683	34.587	31.99	34.144	155.753	133.943	145.245	56.851	63.607	51.253
Os02g0191300	4.14	5.621	5.621	38.894	42.57	41.709	20.431	19.238	19.076	12.827	17.379	15.552
Os02g0193300	0	0.347	0.347	29.986	33.153	27.598	5.654	4.614	4.627	22.882	22.499	23.306
Os02g0194800	15.775	12.302	12.302	31.687	29.106	32.534	35.982	32.811	32.369	31.783	29.979	30.252
Os02g0195000	1.945	2.706	2.706	17.381	15.817	13.995	10.27	9.372	11.594	11.106	10.475	12.914
Os02g0198500	0.508	5.581	5.581	43.834	43.166	48.935	76.578	78.47	74.363	40.739	50.709	47.72
Os02g0204500	1.102	0.537	0.537	3.52	2.99	2.834	2.274	1.469	2.302	2.681	1.787	2.211
Os02g0204700	0.126	0	0	2.474	4.273	3.059	6.516	8.631	6.773	3.994	4.199	2.892
Os02g0208675	0.611	0	0	28.154	27.364	29.851	42.56	46.962	41.193	5.947	4.58	3.902
Os02g0210700	0.323	0.156	0.156	74.538	76.919	68.336	37.225	35.828	37.662	1.636	1.706	1.174
Os02g0219400	5.596	5.601	5.601	14.185	14.425	11.837	13.886	12.393	14.171	13.399	13.364	12.782
Os02g0224100	1.502	2.379	2.379	10.502	8.584	10.298	13.731	13.188	13.663	32.851	33.714	30.731
Os02g0224200	6.841	7.857	7.857	35.932	35.482	36.231	21.979	19.989	21.001	26.83	27.413	28.409
Os02g0226600	0.049	0.04	0.04	0.874	1.025	0.926	6.396	5.46	5.364	5.59	5.619	6.386
Os02g0237100	0.404	0	0	1.488	2.591	2.655	2.339	2.928	2.141	6.611	3.899	6.024
Os02g0238500	3.66	5.545	5.545	15.541	14.13	14.808	21.948	22.405	20.815	19.56	21.911	21.776
Os02g0248200	1.355	0.489	0.489	35.76	29.445	33.924	13.576	18.627	13.367	6.295	5.531	5.085
Os02g0251800	0.3	1.486	1.486	15.487	16.656	13.561	6.167	8.658	3.647	4.507	11.124	7.25
Os02g0252200	0	0	0	0.58	1.542	3.397	2.08	1.673	1.484	1.29	2.274	2.028
Os02g0261000	0.403	0.166	0.166	2.598	2.499	1.498	4.537	3.823	5.362	40.212	34.818	31.508
Os02g0272800	0	0.675	0.675	7.72	8.339	10.168	6.138	4.809	5.085	3.417	5.164	2.408
Os02g0272850	0.436	0	0	6.017	4.405	4.108	3.268	2.203	6.297	5.645	2.347	3.078
Os02g0274600	0.809	0.278	0.278	3.639	4.307	3.965	3.245	3.543	4.207	3.216	3.312	3.014
Os02g0291500	3.671	1.766	1.766	8.198	9.312	13.926	9.743	9.435	10.14	9.526	9.956	8.884
Os02g0294700	2.553	4.673	4.673	16.794	15.719	14.457	10.404	10.192	10.568	12.517	14.28	12.617
Os02g0295700	4.507	5.585	5.585	16.154	15.913	16.709	12.785	13.293	13.977	12.736	14.081	13.921
Os02g0301400	0.353	0.226	0.226	1.251	1.125	1.411	1.114	1.07	1.11	1.096	1.293	1.108
Os02g0301450	1.678	3.192	3.192	27.326	24.161	25.442	16.204	11.55	11.714	8.8	14.338	10.712
Os02g0315600	0.062	0.179	0.179	2.379	2.488	3.119	0.661	0.737	0.986	2.009	2.339	1.844
Os02g0319100	6.325	6.87	6.87	14.951	15.498	16.004	21.007	17.613	20.487	22.864	23.702	21.155
Os02g0329300	0.213	0.352	0.352	1.614	1.46	1.889	1.628	0.88	1.52	0.994	1.842	0.711
Os02g0448000	0.953	2.291	2.291	27.434	27.553	30.942	9.404	10.116	9.915	4.71	4.116	4.44
Os02g0450000	0.679	0.769	0.769	8.727	8.501	10.079	11.206	11.677	11.015	15.267	16.349	14.343
Os02g0451900	1.243	1.537	1.537	6.645	8.916	8.368	6.588	7.36	8.005	8.412	6.514	8.934
Os02g0453800	0.597	0.434	0.434	2.63	1.398	2.348	2.302	1.758	2.112	1.293	1.608	2.15
Os02g0461400	0	0.6	0.6	3.273	2.846	3.878	2.871	1.593	3.223	2.479	2.611	3.567
Os02g0481900	0.096	0.079	0.079	0.649	0.23	0.586	3.267	2.886	2.855	3.368	3.584	3.36
Os02g0490500	0	0	0	0.254	1.196	1.014	1.961	2.003	1.504	14.88	15.967	13.367
Os02g0505500	0.308	0.169	0.169	3.214	2.478	2.581	1.54	2.596	2.493	3.5	3.111	3.022
Os02g0511901	1	1.099	1.099	2.396	2.391	2.502	4.586	4.79	5.642	7.628	7.885	5.968
Os02g0514326	0.574	0.568	0.568	2.068	2.622	2.8	3.96	3.349	3.519	1.775	2.088	1.848
Os02g0515200	0	0.563	0.563	4.717	3.966	3.006	3.911	3.126	3.87	1.025	1.173	1.548
Os02g0534400	0.151	0.166	0.166	8.994	6.875	7.055	5.865	4.948	4.7	5.065	5.339	5.642
Os02g0537800	0.143	0.177	0.177	6.722	6.817	7.158	2.487	2.244	2.276	2.148	2.506	2.402
Os02g0539200	0	0.053	0.053	3.269	2.219	2.237	3.649	2.077	2.746	0.963	1.469	0.756
Os02g0543000	3.57	1.471	1.471	9.184	9.403	5.962	44.774	54.978	44.369	209.426	237.938	249.316
Os02g0555700	0.184	0	0	0.902	1.598	1.47	4.255	3.963	4.779	7.056	6.761	5.947
Os02g0562600	0.067	0.554	0.554	4.038	3.022	3.76	7.634	6.008	6.579	1.808	2.554	1.956
Os02g0573300	2.47	1.776	1.776	9.076	8.597	7.925	4.784	5.357	5.727	6.697	6.999	6.761
Os02g0575000	11.773	14.419	14.419	42.625	54.299	50.16	33.331	34.096	32.958	67.657	75.409	73.945
Os02g0575700	0.56	1.254	1.254	3.194	3.316	3.523	2.877	2.591	2.407	5.377	7.304	6.056
Os02g0580300	9.302	6.842	6.842	23.227	22.464	19.931	41.725	45.244	44.594	55.333	52.152	58.668
Os02g0582200	8.173	7.039	7.039	18.714	17.901	16.761	20.225	16.558	17.628	23.163	25.006	24.087
Os02g0584800	1.767	3.278	3.278	5.423	5.764	5.638	17.792	17.349	17.708	43.08	38.273	44.036
Os02g0590800	0	0	0	1.36	1.484	1.5	1.428	1.828	1.113	0.756	0.982	0.927
Os02g0593500	0.146	0.643	0.643	1.467	2.131	2.118	5.815	5.524	5.977	19.222	21.738	18.775
Os02g0601300	395.518	392.984	392.984	1475.88	1457.11	1451.3	2321	2146.03	2319.12	1169.11	1193.43	1197.85
Os02g0602900	0.049	0.692	0.692	1.97	1.611	1.721	2.496	2.397	2.027	2.088	2.527	2.733
Os02g0606800	7.68	9.253	9.253	37.522	37.825	41.911	22.467	21.355	24.531	24.839	27.178	25.557
Os02g0609200	0.41	2.03	2.03	8.561	11.775	14.535	173	177.983	186.906	147.436	128.451	142.245
Os02g0617400	0.157	0	0	1.204	0.87	2.107	4.213	5.514	5.987	46.489	44.476	40.315
Os02g0617800	2.693	2.049	2.049	4.704	7.027	4.498	19.629	18.12	17.964	38.846	40.727	53.287
Os02g0618100	3.431	1.935	1.935	41.553	42.751	43.021	17.536	15.428	12.734	14.651	15.56	11.691
Os02g0621300	5.4	6.45	6.45	72.305	73.272	78.811	1322.16	1359.87	1211.96	92.049	87.31	84.115
Os02g0623400	0.489	0.081	0.081	1.679	2.741	2.959	2.932	2.717	3.842	16.259	13.751	10.987
Os02g0625000	11.941	12.465	12.465	42.014	39.816	39.38	38.213	34.541	39.515	46.102	49.065	42.979
Os02g0634500	35.787	49.643	49.643	140.905	140.697	154.907	105.994	99.644	95.664	200.093	197.387	191.545
Os02g0635600	0.688	0.799	0.799	2.534	2.754	2.913	3.137	3.005	3.201	3.626	3.98	3.995
Os02g0641800	8.202	7.767	7.767	31.078	27.188	29.512	21.488	22.01	23.464	21.596	23.277	22.554
Os02g0644466	0.847	0.349	0.349	4.158	1.565	2.984	3.344	2.141	3.264	2.791	3.041	7.062
Os02g0653400	0.945	2.837	2.837	8.28	6.777	5.936	30.151	32.54	28.392	20.976	24.891	18.703
Os02g0654700	0.649	3.614	3.614	9.963	9.689	10.25	6.602	7.469	5.209	9.465	8.526	8.266
Os02g0656600	0.677	0.683	0.683	3.418	2.013	1.935	13.074	16.096	11.487	61.276	63.24	60.826
Os02g0660100	2.69	2.513	2.513	8.144	7.252	7.07	8.921	15.776	11.818	10.883	8.693	12.667
Os02g0667100	11.65	15.964	15.964	46.329	46.576	46.765	37.151	48.34	39.706	110.377	123.551	118.077
Os02g0668700	0	0	0	2.517	2.33	1.739	2.298	1.338	1.836	2.616	2.405	2.336
Os02g0669000	0.218	0.838	0.838	3.788	3.079	3.776	24.886	24.123	21.873	20.847	15.108	16.842
Os02g0669700	0.683	1.407	1.407	3.717	2.727	3.948	4.783	4.443	3.107	4.421	5.055	4.67
Os02g0673700	1.357	1.23	1.23	9.851	10.854	10.877	33.097	29.925	27.813	12.672	13.182	15.25
Os02g0674800	11.574	13.843	13.843	66.426	60.449	61.846	35.098	34.191	36.628	43.517	42.431	37.565
Os02g0686800	0.817	0.421	0.421	1.691	1.398	3.266	3.224	4.542	2.183	2.227	2.612	2.944
Os02g0688500	7.789	7.716	7.716	22.053	23.865	20.944	19.381	17.374	18.352	18.075	19.654	18.955
Os02g0689700	1.621	1.67	1.67	6.216	5.484	5.383	17.596	13.162	14.932	21.273	18.481	21.464
Os02g0698800	0.323	0.373	0.373	3.136	3.08	2.477	2.912	4.579	3.927	4.808	4.573	3.617
Os02g0699000	0.491	0.18	0.18	1.439	1.423	0.685	1.162	1.158	1.166	1.227	2.202	1.829
Os02g0701600	1.216	2.138	2.138	6.964	6.027	6.113	7.104	10.449	9.043	13.871	13.806	14.264
Os02g0703900	1.999	0.895	0.895	4.031	3.949	3.329	5.142	3.899	5.449	4.791	3.077	2.992
Os02g0711400	0	1.537	1.537	5.719	3.561	5.325	7.149	10.434	7.928	20.063	20.527	21.629
Os02g0720450	3.346	1.576	1.576	4.987	4.24	7.156	13.889	12.47	10.722	20.99	21.691	20.314
Os02g0729100	0	0.273	0.273	0.812	1.618	1.276	19.003	17.938	18.216	5.752	4.454	3.992
Os02g0729300	1.735	2.537	2.537	11.95	10.548	11.909	7.71	7.454	8.475	6.257	7.478	6.834
Os02g0733800	5.759	3.429	3.429	10.366	7.804	10.675	10.559	9.22	8.581	10.951	10.985	11.035
Os02g0739600	22.387	23.688	23.688	97.968	93.708	97.219	86.224	79.157	81.672	91.352	101.412	83.719
Os02g0740400	0.619	0.186	0.186	5.873	5.655	6.208	84.639	87.98	73.228	2.994	3.373	2.618
Os02g0745100	0	0	0	1.563	2.296	2.396	1.419	1.59	1.212	57.55	72.254	62.375
Os02g0747400	0.284	0.78	0.78	2.41	2.808	2.865	6.35	6.96	7.329	22.547	23.282	23.891
Os02g0749100	1.608	4.308	4.308	15.458	12.497	16.689	8.781	9.619	9.682	7.491	9.562	4.101
Os02g0752701	4.129	3.778	3.778	8.282	10.97	9.236	13.439	11.151	13.071	16.035	14.307	13.042
Os02g0758200	0.409	1.769	1.769	5.706	4.865	4.846	2.824	4.494	2.953	5.365	7.842	6.916
Os02g0767050	0	0	0	1.517	1.426	1.63	1.014	0.865	1.017	1.361	1.12	1.315
Os02g0767500	55.966	53.368	53.368	163.768	162.277	151.055	141.248	122.376	123.581	207.799	205.136	199.76
Os02g0769200	0.124	0.238	0.238	3.012	2.582	2.992	5.503	6.046	5.269	7.227	6.913	7.015
Os02g0770800	0.173	0.114	0.114	6.747	6.427	7.507	3.139	3.374	3.378	0.707	0.512	0.346
Os02g0775600	2.224	1.058	1.058	4.041	4.128	3.518	5.335	7.696	6.13	21.342	17.734	20.034
Os02g0787000	0	0	0	9.64	13.961	10.434	4.031	6.552	5.222	3.883	3.834	6.01
Os02g0790600	1.384	1.34	1.34	3.029	2.827	2.579	7.509	5.934	5.289	8.864	10.211	8.538
Os02g0794900	1.299	1.953	1.953	5.096	7.061	6.622	4.746	4.584	5.183	3.994	3.961	3.538
Os02g0796750	4.998	4.944	4.944	21.775	21.188	23.415	36.303	21.729	36.401	17.038	22.879	10.59
Os02g0798000	0.671	0.069	0.069	3.344	1.968	2.586	3.706	3.814	5.912	2.801	2.991	3.059
Os02g0802700	1.466	1.253	1.253	8.664	5.1	5.522	5.659	6.616	5.681	21.326	21.605	26.846
Os02g0808800	3.102	2.922	2.922	109.756	114.39	122.694	167.745	184.576	168.531	16.414	18.047	15.082
Os02g0809800	0.425	0.146	0.146	3.304	3.835	2.267	7.831	9.993	7.535	2.826	1.693	2.022
Os02g0810200	0	0	0	0.582	0.733	0.402	2.109	2.167	3.027	12.051	13.319	11.003
Os02g0810400	0.844	1.005	1.005	3.164	4.31	6.346	3.774	3.791	3.224	1.438	2.682	1.821
Os02g0813800	2.145	3.62	3.62	7.611	7.171	7.833	8.046	8.846	10.657	9.782	10.538	9.351
Os02g0814300	0.343	0	0	3.9	4.369	4.808	6.645	7.814	6.751	3.279	3.469	5.459
Os02g0816000	0.528	0.532	0.532	8.746	11.017	9.651	3.01	2.431	2.746	2.299	2.369	2.365
Os02g0816100	2.152	5.18	5.18	10.776	11.061	11.952	9.515	8.095	11.993	13.5	13.851	12.312
Os02g0816200	2.775	2.511	2.511	9.512	9.006	7.232	60.067	56.392	49.885	288.06	288.848	289.377
Os02g0820000	22.419	18.596	18.596	69.467	63.679	65.31	49.661	46.561	49.878	59.162	60.931	67.035
Os02g0824700	14.983	16.116	16.116	40.543	32.388	35.71	57.235	56.126	57.494	47.382	51.203	55.851
Os02g0831000	4.241	3.341	3.341	10.612	8.943	11.442	9.747	8.719	12.066	9.574	11.071	10.233
Os02g0831500	0	0.077	0.077	1.12	0.343	0.407	0.489	0.501	0.876	0.654	0.896	0.728
Os02g0834050	1.68	0.308	0.308	3.207	4.139	3.092	4.568	3.963	5.179	11.835	11.057	15.16
Os03g0105800	0.47	0.692	0.692	1.938	2.87	1.747	1.83	2.157	2.311	3.138	3.981	3.915
Os03g0109400	0.777	1.094	1.094	2.105	2.301	2.219	3.501	3.093	3.349	4.634	4.75	4.572
Os03g0113900	0.787	0	0	12.797	11.378	11.615	8.699	8.023	5.535	8.585	7.505	9.264
Os03g0114400	0.222	0	0	1.907	1.231	1.395	0.833	0.898	0.738	0.416	0.822	0.751
Os03g0121300	0	0.15	0.15	2.347	1.782	2.133	4.242	4.512	4.58	5.588	4.843	4.77
Os03g0123100	26.471	30.515	30.515	138.668	119.521	120.439	81.476	84.483	88.949	95.23	89.321	95.443
Os03g0126700	0.109	0	0	4.086	2.421	4.179	10.257	7.34	6.437	2.158	2.499	3.213
Os03g0130100	0.108	0.134	0.134	13.049	11.504	11.994	54.767	52.792	45.945	8.116	7.759	6.051
Os03g0143000	1.289	2.491	2.491	8.111	5.335	6.469	6.045	5.215	6.359	5.687	4.503	4.862
Os03g0149100	0	0	0	1.493	3.174	1.545	3.096	1.709	2.266	4.332	4.824	5.172
Os03g0154100	1.206	0.419	0.419	11.103	10.725	8.053	3.208	1.99	2.312	3.376	2.436	2.391
Os03g0159900	57.519	65.369	65.369	201.398	184.105	176.558	240.53	291.81	254.505	235.389	239.911	253.699
Os03g0161500	5.309	6.601	6.601	22.693	23.357	24.522	20.886	20.424	20.545	17.791	19.263	17.476
Os03g0161600	1.19	1.717	1.717	4.2	2.912	2.721	4.7	4.815	4.645	9.266	8.816	9.05
Os03g0165100	0	0.119	0.119	1.539	1.698	1.57	2.513	1.975	2.564	1.742	1.493	1.958
Os03g0166800	9.731	7.415	7.415	29.144	28.928	27.223	25.682	24.99	27.229	23.552	20.463	20.445
Os03g0169400	0	0.113	0.113	2.777	2.057	4.466	12.559	12.617	9.512	4.768	3.6	4.116
Os03g0175200	40.93	44.792	44.792	209.271	182.322	176.768	158.477	163.641	147.332	108.337	111.784	116.558
Os03g0178100	1.088	0.32	0.32	1.859	2.255	1.731	3.895	2.631	3.592	8.21	7.452	5.967
Os03g0181500	2.261	3.637	3.637	8.224	7.158	6.523	13.717	17.538	12.689	28.354	24.023	27.3
Os03g0183100	2.645	4.492	4.492	8.468	10.06	8.43	9.536	8.249	9.358	10.908	11.714	12.642
Os03g0187525	2.724	1.673	1.673	13.408	10.488	10.927	13.708	12.774	13.649	9.689	11.652	9.558
Os03g0191200	8.053	8.455	8.455	20.747	20.416	20.228	23.694	27.693	18.665	20.72	23.119	25.98
Os03g0194900	7.242	5.835	5.835	15.993	17.248	16.426	14.815	12.926	13.257	70.441	73.763	65.974
Os03g0198600	1.175	0.223	0.223	9.371	7.072	8.725	8.561	10.324	10.081	10.166	8.334	7.286
Os03g0201901	0.395	0.511	0.511	0.934	1.103	1.32	97.501	107.792	80.93	6.072	5.578	5.175
Os03g0203100	2.328	2.175	2.175	15.24	13.991	14.171	6.201	7.91	9.529	6.54	5.601	5.792
Os03g0203700	0.382	0.225	0.225	1.858	1.796	1.574	2.411	2.109	1.639	1.58	1.707	1.685
Os03g0208900	6.892	10.91	10.91	30.578	28.164	28.888	24.27	22.262	26.689	34.307	33.382	30.836
Os03g0212400	1.116	0.788	0.788	3.424	2.651	1.776	4.594	3.748	5.253	7.282	7.727	6.849
Os03g0212800	0	0	0	1.31	1.091	0.989	0.683	0.7	0.367	4.248	3.884	4.312
Os03g0213100	3.32	2.781	2.781	22.348	19.317	17.35	11.713	12.563	11.114	7.376	6.129	8.826
Os03g0216000	0.276	0.228	0.228	1.424	1.657	1.326	1.396	1.201	1.213	4.633	3.347	4.064
Os03g0220100	5.406	8.041	8.041	37.589	32.026	32.227	65.526	56.355	55.577	26.449	21.238	24.046
Os03g0224300	9.327	11.169	11.169	35.575	36.448	43.964	39.964	36.91	34.883	36.731	35.212	30.998
Os03g0227700	0.055	0.36	0.36	4.895	4.169	5.057	2.33	1.713	2.369	1.043	1.14	1.093
Os03g0229500	0.053	0	0	0.654	0.139	0.791	1.682	2.154	1.478	3.05	2.295	3.605
Os03g0233900	0.528	0.653	0.653	10.61	12.74	15.232	33.659	35.497	32.424	8.909	9.418	11.807
Os03g0237000	40.89	40.66	40.66	243.538	231.229	223.234	130.699	129.65	125.851	188.748	202.631	184.312
Os03g0237600	4.039	5.479	5.479	12.921	12.313	13.16	14.702	13.788	14.109	34.749	35.178	37.28
Os03g0245700	4.753	4.816	4.816	69.785	68.101	71.706	92.056	98.114	78.873	85.301	85.025	79.171
Os03g0247300	7.527	10.549	10.549	45.311	36.911	38.512	28.366	28.853	30.459	38.819	42.338	41.485
Os03g0251700	0.517	0.543	0.543	2.511	2.424	2.902	4.568	4.019	3.671	5.195	3.768	5.038
Os03g0253600	0	0.383	0.383	0.856	1.954	0.679	8.277	8.668	9.851	20.316	23.398	21.824
Os03g0260600	0.257	0	0	2.408	2.266	3.345	1.88	1.691	1.748	3.115	2.859	2.651
Os03g0261800	5.719	5.795	5.795	44.171	42.602	42.145	79.657	81.188	75.727	30.155	28.539	30.57
Os03g0262700	8.09	7.053	7.053	20.6	19.045	20.136	29.222	29.054	24.888	46.919	50.146	50.189
Os03g0266800	12.119	7.715	7.715	47.085	49.059	49.334	38.14	38.136	42.384	57.108	55.488	53.613
Os03g0269300	0.744	0.516	0.516	138.843	135.284	143.477	109.478	107.832	95.274	7.262	7.961	6.615
Os03g0277700	2.201	0.076	0.076	205.502	201.432	211.923	179.481	191.877	167.873	42.327	45.004	35.513
Os03g0283400	2.547	2.69	2.69	6.886	8.202	8.458	10.871	14.565	11.64	17.039	15.699	15.645
Os03g0284500	1.973	1.055	1.055	4.515	4.938	4.112	4.757	4.771	4.253	4.544	4.128	3.609
Os03g0284800	1.344	2.216	2.216	15.808	16.072	15.742	4.82	6.399	6.993	9.011	9.237	9.427
Os03g0287500	0	0	0	3.082	2.183	4.187	2.357	1.921	3.687	3.27	2.528	2.956
Os03g0292700	0	0	0	4.721	4.65	5.001	4.013	5.067	2.693	5.149	5.275	5.151
Os03g0294200	8.425	6.543	6.543	20.355	20.679	18.347	21.112	20.843	22.562	19.203	20.139	19.379
Os03g0298300	2.517	4.579	4.579	15.02	14.435	15.422	19.325	19.57	19.767	30.062	28.047	27.84
Os03g0302800	0.183	0	0	30.386	34.21	29.392	2.317	2.457	2.067	8.69	7.593	9.607
Os03g0307200	5.436	2.758	2.758	30.534	26.126	26.231	9.508	7.695	8.363	1287.64	1386.03	1239.85
Os03g0307300	4.783	2.378	2.378	29.863	29.661	24.985	9.531	7.753	9.655	1264.89	1363.08	1243.52
Os03g0307900	0.041	0.167	0.167	0.796	1.137	0.81	1.344	0.84	0.843	0.718	0.764	0.644
Os03g0314750	0	0	0	6.933	9.826	7.833	3.806	3.503	4.702	8.731	7.708	7.803
Os03g0320100	0.87	0.43	0.43	3.204	3.689	1.939	99.748	89.733	94.203	31.619	31.865	29.138
Os03g0323100	0.746	0.264	0.264	1.439	2.017	2.315	6.146	6.091	5.671	23.555	27.995	28.24
Os03g0323600	9.548	21.514	21.514	154.423	137.557	169.476	85.941	76.804	69.421	111.683	113.846	124.133
Os03g0325500	0.848	1.345	1.345	6.808	4.511	4.959	5.461	5.245	5.394	8.809	9.006	7.874
Os03g0327100	1.997	1.986	1.986	23.469	20.883	24.469	35.067	34.155	30.802	16.463	16.809	14.384
Os03g0328100	0.488	0.223	0.223	1.097	0.848	1.3	2.695	2.137	2.788	4.175	4.305	4.912
Os03g0328400	2.321	1.367	1.367	4.477	8.868	4.358	13.091	11.232	12.652	11.757	13.841	14.638
Os03g0337500	3.337	2.978	2.978	11.347	12.112	13.077	13.236	12.881	14.638	23.262	19.638	18.648
Os03g0345901	14.598	13.044	13.044	87.64	89.685	88.421	139.52	146.156	115.012	40.022	40.685	37.492
Os03g0347400	1.986	1.637	1.637	12.431	12.176	12.595	4.077	7.028	5.51	3.656	4.947	5.143
Os03g0347700	0	0	0	1.092	0.609	0.661	1.686	2.002	1.209	3.367	3.265	3.797
Os03g0347800	0.142	0.164	0.164	1.725	2.241	1.736	2.219	1.665	2.413	1.394	1.434	1.621
Os03g0349600	22.02	26.151	26.151	95.98	83.823	96.832	83.582	77.369	84.334	93.37	99.899	94.04
Os03g0351700	0.881	0.415	0.415	2.239	2.544	1.726	4.272	4.135	3.71	6.521	8.895	8.888
Os03g0367150	0.338	0.697	0.697	2.904	3.748	3.186	41.497	37.763	30.967	103.241	105.352	94.492
Os03g0367900	32.213	29.065	29.065	272.615	264.244	253.087	231.687	232.126	237.579	72.501	71.047	71.499
Os03g0370500	5.84	5.49	5.49	30.742	35.633	36.95	13.756	18.836	15.428	12.8	11.892	11.419
Os03g0376100	24.11	21.049	21.049	148.197	140.857	141.412	60.417	63.383	66.807	99.334	92.227	101.149
Os03g0388900	1.955	1.094	1.094	10.285	9.747	8.18	361.108	395.003	354.727	40.807	39.728	40.898
Os03g0392600	0	0.708	0.708	3.161	3.747	4.867	4.014	3.839	4.428	1.261	1.912	1.71
Os03g0395100	0.367	0	0	1.381	2.426	1.889	1.922	1.579	1.566	1.065	0.897	1.243
Os03g0399400	0	0.231	0.231	1.979	1.966	2.243	3.709	4.147	3.85	8.127	9.629	8.253
Os03g0399532	0.153	0.252	0.252	1.664	1.212	1.524	0.777	0.73	1.201	2.788	2.871	2.381
Os03g0401200	2.776	1.694	1.694	14.137	14.978	14.79	5.978	5.504	5.356	4.67	6.626	6.154
Os03g0403400	2.058	1.18	1.18	12.712	11.818	13.574	4.698	4.818	3.724	5.643	6.657	6.531
Os03g0406100	1.053	0.237	0.237	2.349	2.871	2.624	6.422	7.063	4.591	4.698	6.313	6.195
Os03g0407900	1.929	0.795	0.795	6.405	6.549	6.806	14.825	13.134	12.428	8.431	9.013	8.447
Os03g0410300	9.933	5.625	5.625	43.039	43.257	39.211	31.688	26.123	22.852	27.364	29.991	28.523
Os03g0413400	4.075	2.253	2.253	42.601	41.08	38.182	12.542	12.62	12.288	21.188	20.048	19.299
Os03g0426800	6.528	7.555	7.555	24.267	19.405	25.463	27.456	27.291	27.141	34.409	31.524	36.353
Os03g0437200	0	0.158	0.158	11.916	13.919	13.511	13.055	9.72	9.224	5.702	5.695	7.129
Os03g0556200	4.369	1.655	1.655	8.768	12.708	11.47	16.689	13.731	14.267	18.84	12.879	15.291
Os03g0573001	0	0	0	1.928	0.964	1.83	1.654	1.246	1.175	2.604	2.239	1.958
Os03g0596600	0.686	0.067	0.067	1.807	2.158	1.752	3.79	3.345	4.198	3.631	3.096	3.134
Os03g0603600	0	0.295	0.295	1.45	1.027	0.368	7.461	5.827	7.408	5.809	6.988	6.615
Os03g0604566	0	0	0	2.44	3.087	4.543	3.662	4.786	4.378	7.229	7.711	6.964
Os03g0604600	0.441	0.955	0.955	2.201	2.267	2.774	1.656	2.12	2.392	3.951	3.901	2.631
Os03g0617101	17.83	15.539	15.539	61.898	62.466	59.959	71.596	61.811	73.326	67.384	68.592	48.574
Os03g0617900	8.546	10.314	10.314	24.233	26.375	27.508	32.987	30.609	34.16	45.318	48.319	47.93
Os03g0618800	0.556	0.229	0.229	2.858	1.95	2.542	2.086	1.335	1.848	2.986	2.387	3.273
Os03g0619151	0	0	0	3.649	4.036	1.803	10.348	9.632	6.945	13.983	13.316	13.999
Os03g0629900	0.374	0.445	0.445	1.122	0.962	0.926	1.378	1.197	1.429	1.487	1.748	1.602
Os03g0632800	0.566	0.636	0.636	5.017	3.186	4.553	6.049	5.095	4.547	4.592	3.634	4.902
Os03g0635800	4.479	3.394	3.394	9.189	10.209	9.176	16.002	13.196	13.965	35.718	35.39	35.892
Os03g0636700	0.314	0.388	0.388	1.926	0.972	1.435	3.593	3.53	3.447	2.835	3.328	3.464
Os03g0641250	0	0	0	3.206	2.311	2.539	4.03	4.645	4.513	4.463	6.388	3.641
Os03g0645100	14.493	16.616	16.616	100.506	95.2	101.495	40.176	40.079	37.381	56.591	54.518	51.438
Os03g0652000	1.152	1.128	1.128	4.288	5.215	4.897	6.199	7.793	5.121	9.479	8.341	6.02
Os03g0655400	24.532	22.611	22.611	49.03	70.001	63.657	334.253	343.901	305.479	72.597	80.512	96.559
Os03g0657100	6.69	5.834	5.834	17.177	14.284	15.228	14.706	15.362	13.046	18.389	19.769	17.905
Os03g0659700	0.323	0.266	0.266	4.856	3.686	4.152	2.295	2.531	2.894	2.422	5.762	4.562
Os03g0665200	0.484	0.399	0.399	31.291	28.048	30.332	15.99	12.318	13.992	20.079	22.65	21.512
Os03g0667400	1.116	1.394	1.394	3.424	3.022	3.034	3.178	3.163	3.773	3.989	3.689	4.459
Os03g0672400	0	0.155	0.155	0.877	0.417	0.752	5.317	5.687	4.958	24.138	22.845	18.844
Os03g0675500	0.542	0	0	0.443	1.884	2.579	5.275	7.212	6.054	7.51	6.808	10.947
Os03g0683800	0.925	0.176	0.176	3.886	1.207	2.399	13.54	8.849	11.27	28.867	20.646	24.625
Os03g0686100	1.535	1.1	1.1	3.645	4.484	4.347	4.005	4.488	6.096	2.73	2.876	2.632
Os03g0687000	1.544	3.531	3.531	8.712	9.194	10.16	9.714	10.879	8.552	44.763	50.805	48.668
Os03g0693400	20.233	14.249	14.249	51.227	57.855	59.485	49.935	57.58	42.601	61.211	56.56	61.12
Os03g0699800	2.102	0.722	0.722	5.912	4.57	6.105	39.971	46.139	42.934	25.917	21.699	20.826
Os03g0700700	11.195	12.477	12.477	91.084	85.973	88.312	86.967	61.578	73.484	50.164	55.809	42.878
Os03g0710000	1.447	1.695	1.695	35.697	33.918	36.15	7.815	8.314	7.35	10.798	13.737	12.772
Os03g0712700	33.495	35.407	35.407	87.676	78.604	84.332	160.447	137.878	157.374	101.239	107.353	85.577
Os03g0716900	0	0.349	0.349	9.443	8.102	5.888	2.229	3.711	3.264	1.059	2.566	2.908
Os03g0719000	0.252	0.312	0.312	1.433	1.976	1.623	7.773	7.178	7.661	52.236	50.898	53.598
Os03g0721900	8.284	7.752	7.752	12.915	13.288	15.35	22.097	24.336	17.472	40.606	46.877	49.284
Os03g0726500	7.782	7.966	7.966	20.289	18.634	18.651	63.92	54.395	51.659	79.129	82.175	72.672
Os03g0728900	0.313	0.103	0.103	3.341	1.51	1.287	1.631	2.151	2.243	1.451	2.57	1.952
Os03g0735000	0.815	0.588	0.588	1.625	1.328	1.804	2.694	1.596	2.502	16.039	16.968	15.284
Os03g0746700	10.772	8.88	8.88	39.24	33.785	40.18	40.845	38.12	38.788	27.319	29.238	28.469
Os03g0753600	0.882	0.81	0.81	7.161	6.214	7.459	2.209	2.204	2.273	2.354	2.494	2.522
Os03g0762100	1.166	0.699	0.699	2.146	4.286	2.846	5.523	6.43	6.004	9.105	10.417	9.17
Os03g0764900	0.195	0	0	2.746	3.765	4.002	0.922	1.18	2.212	3.14	1.921	1.489
Os03g0767600	0.296	0.035	0.035	0.675	0.579	1.015	4.542	5.667	5.159	8.335	9.825	8.266
Os03g0769000	0.208	0.103	0.103	1.177	1.414	1.549	3.556	3.457	3.857	5.459	5.39	6.602
Os03g0769700	7.353	12.124	12.124	178.581	156.742	179.141	71.031	90.409	66.385	28.589	28.229	26.613
Os03g0770700	0	0	0	0.409	0.551	0.99	1.053	1.146	1.207	1.212	1.167	0.994
Os03g0783051	1.06	0.202	0.202	2.152	2.128	2.097	3.284	3.463	5.044	4.115	3.349	3.744
Os03g0783100	0	0.054	0.054	0.807	0.558	0.677	2.181	1.397	2.015	1.435	1.24	0.774
Os03g0784700	9.895	12.98	12.98	47.16	41.88	49.479	49.158	48.236	50.687	39.249	44.444	43.914
Os03g0789800	1.695	0.86	0.86	4.481	4.99	4.147	6.212	4.703	5.955	4.623	5.326	5.066
Os03g0796700	0.147	0.243	0.243	5.883	6.06	7.163	3.726	2.61	2.131	5.028	5.064	4.948
Os03g0805200	15.065	16.735	16.735	123.155	134.646	124.35	54.355	61.058	60.586	38.071	46.144	39.811
Os03g0805300	12.382	12.619	12.619	76.068	75.612	67.908	45.766	44.713	50.615	52.695	51.527	47.971
Os03g0810800	0.271	0.372	0.372	2.602	4.118	2.525	3.205	3.284	3.754	5.658	6.316	5.575
Os03g0818300	17.034	15.779	15.779	37.124	43.295	36.471	48.112	50.826	44.767	45.259	41.083	44.082
Os03g0818800	0.049	0.122	0.122	1.394	1.611	1.439	1.794	1.673	1.913	9.53	8.38	8.896
Os03g0819900	24.351	28.921	28.921	67.055	79.546	72.453	185.829	192.434	190.33	196.071	208.812	201.685
Os03g0830400	0	0	0	3.008	1.967	3.088	23.718	20.778	14.967	11.141	11.762	9.469
Os03g0839200	0	0.257	0.257	2.229	1.929	1.512	6.269	6.716	5.67	3.574	3.494	3.91
Os03g0844600	0	1.037	1.037	2.725	1.641	1.903	10.576	9.54	10.438	61.556	62.225	54.88
Os03g0845800	1.712	1.411	1.411	6.348	8.785	8.206	7.227	7.713	8.905	7.865	7.716	7.621
Os03g0848600	18.571	12.386	12.386	63.051	57.884	57.691	36.325	40.574	43.426	50.775	50.575	49.928
Os03g0850400	8.65	8.221	8.221	530.643	492.519	510.961	304.854	304.079	321.893	38.204	37.982	35.67
Os03g0850700	1.411	0.145	0.145	12.445	12.537	13.098	17.822	17.919	17.737	67.331	80.075	70.888
Os03g0852400	1.264	1.129	1.129	8.146	6.94	10.232	6.571	7.296	7.186	83.895	77.093	85.938
Os03g0855100	0.65	0.161	0.161	2.273	2.288	0.705	4.001	2.694	3.418	7.177	7.217	9.102
Os03g0856400	12.503	14.376	14.376	59.714	64.433	65.49	38.74	35.742	36.589	36.875	37.435	38.295
Os03g0856700	10.782	9.402	9.402	111.716	105.688	115.444	236.594	262.842	229.745	158.842	183.567	168.151
Os03g0857500	0	0.573	0.573	1.279	1.813	1.588	7.407	7.992	7.08	19.13	17.31	16.053
Os03g0861900	0	0.296	0.296	1.497	1.942	1.578	0.878	1.215	1.265	0.66	0.724	0.591
Os04g0102500	9.599	7.913	7.913	33.31	37.961	34.412	57.695	54.201	57.793	45.26	44.962	46.59
Os04g0103100	4.413	2.099	2.099	53.88	53.171	52.234	12.016	11.24	11.675	10.762	10.093	7.658
Os04g0103300	21.175	18.958	18.958	49.394	53.825	49.955	69.919	73.02	69.348	83.086	90.63	82.452
Os04g0105000	1.975	3.587	3.587	7.393	7.945	8.738	5.945	6.006	6.732	6.412	6.849	5.338
Os04g0105300	0.365	2.169	2.169	5.426	4.576	4.134	15.521	17.032	12.166	24.714	24.55	24.001
Os04g0111200	2.491	7.432	7.432	18.271	19.728	14.436	23.039	25.187	27.085	30.895	30.426	30.789
Os04g0114950	6.892	7.386	7.386	43.564	44.054	52.768	28.298	25.088	35.459	35.245	40.833	30.83
Os04g0128900	0.105	0.216	0.216	3.916	4.094	3.915	8.673	10.34	8.406	6.027	7.289	6.434
Os04g0129200	0	0	0	0.624	1.128	2.789	2.81	2.056	3.88	3.675	3.765	4.19
Os04g0165700	0.22	0.969	0.969	6.404	6.135	4.283	13.983	13.337	14.146	9.219	9.103	8.78
Os04g0191400	0	0	0	2.442	3.194	2.711	10.392	14.237	6.635	8.035	8.449	7.116
Os04g0196600	0	0	0	0.55	0.662	0.99	1.651	1.057	0.933	3.055	4.223	2.708
Os04g0212200	6.621	7.637	7.637	42.653	39.106	40.832	19.856	18.202	22.422	22.882	22.134	21.207
Os04g0269900	0.634	0.606	0.606	4.785	5.379	5.104	4.218	3.562	4.864	2.026	1.9	2.398
Os04g0271200	0.113	0	0	2.564	3.093	2.064	1.694	2.854	1.501	3.695	4.029	1.927
Os04g0271700	0	0.047	0.047	0.388	0.975	0.788	2.45	2.411	2.392	7.014	7.544	6.46
Os04g0290800	2.114	2.014	2.014	4.929	4.35	4.24	4.154	5.818	4.344	4.58	4.743	3.953
Os04g0291100	1.159	0.812	0.812	3.113	2.571	1.871	4.966	4.074	6.602	6.838	5.64	6.841
Os04g0298700	0.182	0	0	1.56	1.52	1.487	2.676	2.417	2.624	4.167	3.911	3.811
Os04g0311400	1.957	1.613	1.613	2.715	3.912	2.673	15.315	14.065	12.86	54.121	66.869	61.691
Os04g0316200	1.483	2.215	2.215	16.093	16.137	15.671	458.884	533.073	436.455	193.459	195.762	191.162
Os04g0322100	9.124	4.354	4.354	36.953	34.452	41.813	1125.08	1246.86	1060.99	482.736	497.728	501.787
Os04g0385700	16.446	13.822	13.822	108.353	124.66	119.056	48.202	44.004	45.469	40.613	41.316	37.679
Os04g0385900	1.808	0.994	0.994	7.396	4.323	6.955	7.422	8.408	7.315	34.347	31.237	38.02
Os04g0389500	1.551	0.805	0.805	4.194	5.17	4.365	8.571	7.84	7.006	6.266	6.148	6.085
Os04g0391500	0.471	1.424	1.424	7.097	4.983	6.817	24.751	27.251	22.387	60.838	68.95	66.379
Os04g0394200	0.178	0.049	0.049	1.131	1.124	1.087	0.892	0.721	0.619	1.297	1.401	1.155
Os04g0396500	0.075	0.553	0.553	1.189	1.215	1.107	2.001	1.658	1.508	4.116	4.616	4.649
Os04g0398000	2.135	2.595	2.595	28.677	27.301	26.981	26.651	27.583	26.839	7.373	7.372	7.428
Os04g0398300	25.591	36.529	36.529	83.899	94.173	86.706	122.1	122.18	128.133	182.77	185.695	193.173
Os04g0399300	0.802	3.471	3.471	46.545	43.935	51.697	47.962	48.751	43.15	3.918	5.804	4.995
Os04g0401700	1.656	3.305	3.305	8.254	8.989	8.537	12.896	11.339	11.72	11.927	14.408	12.285
Os04g0408900	1.506	1.327	1.327	24.343	23.231	22.397	9.142	7.271	9.424	5.169	5.837	6.265
Os04g0416500	0.052	0.127	0.127	2.213	0.907	2.119	1.18	1.328	1.936	1.967	1.63	2.213
Os04g0417600	0.839	2.342	2.342	20.527	18.995	19.776	6.781	7.084	6.271	8.013	6.782	7.449
Os04g0419900	0	0.068	0.068	0.557	0.727	1.321	3.226	2.191	2.243	3.518	3.029	3.304
Os04g0423600	1.198	1.173	1.173	3.233	3.843	4.308	5.874	4.152	6.061	7.507	6.891	8.361
Os04g0430800	0.25	0.515	0.515	1.482	1.059	1.57	2.302	2.148	3.346	3.095	3.729	4.192
Os04g0441800	0	0	0	0.522	0.587	0.4	3.356	2.781	2.89	8.148	8.146	6.533
Os04g0454900	0	0.069	0.069	2.378	0.934	1.299	1.796	1.363	2.24	2.699	1.928	1.933
Os04g0457800	8.377	9.136	9.136	27.148	26.094	25.401	38.823	33.769	34.224	33.853	32.838	29.865
Os04g0461800	0.384	0.601	0.601	1.79	2.177	2.039	1.666	2.347	1.863	7.195	5.244	4.833
Os04g0462500	8.103	5.719	5.719	26.668	24.579	22.958	30.982	32.633	30.928	25.165	22.643	27.342
Os04g0467000	0.116	0	0	9.407	9.544	8.493	1.651	3.934	2.417	1.267	1.173	2.119
Os04g0469300	0	0	0	1.837	2.278	2.566	7.354	13.286	9.711	4.876	5.487	5.482
Os04g0479700	0.293	0.774	0.774	4.719	4.135	4.427	3.754	2.3	3.58	1.481	1.996	1.537
Os04g0483500	8.28	9.034	9.034	24.211	18.426	23.748	424.635	452.762	358.287	78.763	74.983	71.861
Os04g0490600	3.561	6.819	6.819	32.07	35.158	28.701	14.36	13.709	15.548	15.837	13.756	17.088
Os04g0496300	0	0.666	0.666	2.903	2.559	2.966	27.693	28.581	26.277	110.839	103.849	100.841
Os04g0498200	13.046	15.982	15.982	33.245	33.68	39.649	105.292	134.196	103.691	67.946	71.969	69.745
Os04g0499100	0	0.168	0.168	1.53	2.556	2.094	4.219	3.165	3.854	1.77	1.576	1.977
Os04g0501200	3.108	1.708	1.708	4.875	5.631	5.591	9.135	7.886	7.986	7.732	7.712	9.791
Os04g0501500	0.274	0.338	0.338	1.721	2.007	1.094	4.05	3.699	4.23	8.346	5.525	6.802
Os04g0502200	12.067	11.522	11.522	48.101	46.701	46.065	27.863	27.328	28.655	27.326	29.571	26.847
Os04g0506800	0.546	0	0	4.838	4.582	5.575	6.533	6.235	4.873	22.938	24.33	25.957
Os04g0512400	4.791	3.189	3.189	8.794	8.4	8.991	8.26	10.178	10.24	16.094	14.826	10.582
Os04g0519912	1.718	1.127	1.127	12.245	11.116	13.084	6.396	5.407	6.791	7.03	6.776	6.316
Os04g0528300	12.495	12.636	12.636	79.757	73.904	74.724	162.148	160.587	153.189	60.951	65.964	61.182
Os04g0534400	3.178	2.083	2.083	7.651	11.853	10.523	12.418	11.659	12.107	26.337	23.701	25.757
Os04g0542200	0.333	0.48	0.48	3.979	3.687	3.634	21.168	21.203	19.967	4.563	4.869	5.138
Os04g0553500	1.795	0.962	0.962	4.075	5.912	6.307	3.968	4.855	7.056	10.464	10.815	11.093
Os04g0553650	3.749	0	0	14.093	7.336	9.64	8.881	10.425	13.275	22.688	17.669	23.447
Os04g0559800	5.581	5.837	5.837	17.089	17.874	19.385	13.263	11.861	13.723	15.713	14.318	12.779
Os04g0563700	0.065	0.16	0.16	1.51	0.38	0.925	6.389	7.102	8.532	25.555	21.573	21.565
Os04g0565500	0.844	0.753	0.753	2.588	2.155	1.968	1.665	2.204	2.316	14.62	13.82	12.289
Os04g0567800	2.304	0.503	0.503	5.739	7.338	6.854	5.083	5.688	4.701	10.397	9.581	11.368
Os04g0574100	1.429	1.473	1.473	9.616	11.519	12.307	6.126	7.767	5.931	7.761	7.697	6.279
Os04g0584800	2.758	5.142	5.142	22.242	24.882	25.06	9.124	9.461	10.931	8.417	13.261	10.319
Os04g0589400	0.643	2.079	2.079	11.286	12.608	14.745	17.956	15.696	14.861	4.719	3.828	4.161
Os04g0590400	6.586	4.581	4.581	31.522	32	33.464	12.804	13.775	13.396	20.767	22.445	20.568
Os04g0597300	1.1	0.68	0.68	7.298	4.708	8.287	2.334	3.545	4.411	3.187	3.702	3.237
Os04g0600100	0.717	0.886	0.886	5.423	4.751	7.71	5.092	3.683	5.937	5.211	7.718	8.716
Os04g0606500	14.063	14.131	14.131	33.852	34.961	31.816	41.873	42.109	41.496	63.828	68.188	60.255
Os04g0608800	1.867	2.368	2.368	11.603	13.019	11.24	6.614	6.171	7.111	7.245	6.413	7.156
Os04g0610400	21.069	15.439	15.439	140.786	122.428	133.997	97.963	106.247	96.327	183.703	189.339	184.257
Os04g0613700	0.415	0.77	0.77	1.625	2.404	2.255	6.518	5.985	5.312	34.941	40.198	38.413
Os04g0615200	4.149	2.28	2.28	55.907	50.738	53.534	17.335	16.78	18.187	35.243	39.803	42.531
Os04g0617700	2.883	1.868	1.868	11.375	15.986	13.297	5.041	9.475	8.215	9.83	14.559	12.971
Os04g0618700	0.372	0.35	0.35	12.388	9.147	10.168	0.902	1.235	0.875	0.724	1.019	1.079
Os04g0620200	1.908	1.267	1.267	4.618	4.113	3.542	4.1	3.188	4.197	5.058	3.782	4.335
Os04g0620400	2.217	1.305	1.305	6.441	5.105	5.971	9.18	8.691	10.487	11.505	9.715	10.517
Os04g0626450	0	0	0	0.132	0.584	0.655	1.755	2.464	3.046	0.538	1.062	0.865
Os04g0627200	2.455	2.852	2.852	5.889	7.06	6.121	7.401	9.083	8.128	6.543	6.836	8.013
Os04g0635500	101.937	124.28	124.28	508.706	471.389	512.572	390.554	463.321	359.652	386.394	400.586	393.316
Os04g0636300	2.247	0.639	0.639	2.33	3.133	4.25	6.607	4.035	5.957	8.03	6.677	5.974
Os04g0636800	5.076	7.419	7.419	22.302	17.157	21.621	21.043	15.515	16.273	21.79	19.807	19.353
Os04g0637000	0.079	0	0	1.337	0.904	1.154	4.817	4.526	6.481	13.343	12.961	12.987
Os04g0638300	0.165	0.475	0.475	1.718	1.289	1.27	1.105	1.082	1.618	3.087	4.489	5.96
Os04g0640700	0.599	0.493	0.493	4.178	3.684	4.21	5.641	4.577	4.476	14.283	12.592	12.33
Os04g0642000	1.411	0.935	0.935	10.355	10.194	12.028	4.652	5.105	4.493	10.883	10.038	8.287
Os04g0648900	4.947	11.162	11.162	21.411	19.247	23.604	54.685	50.153	40.087	84.031	84.783	84.339
Os04g0649100	2.722	2.124	2.124	56.361	56.296	61.441	17.923	19.469	18.428	21.183	23.43	21.507
Os04g0650000	56.713	56.957	56.957	786.985	783.891	778.593	508.82	475.446	443.975	545.252	603.362	550.821
Os04g0650300	11.038	10.887	10.887	33.626	33.682	23.875	23.5	31.987	27.801	87.623	94.613	92.461
Os04g0650416	0.228	0.376	0.376	8.526	10.399	9.89	6.833	7.024	7.11	5.59	5.827	3.083
Os04g0650700	1.789	2.919	2.919	146.895	131.51	151.574	19.943	22.439	19.117	60.675	53.153	55.32
Os04g0650800	99.516	97.993	97.993	453.319	423.572	416.991	525.006	527.824	514.712	399.529	424.448	393.272
Os04g0653000	22.637	17.509	17.509	51.564	51.888	45.081	69.653	74.269	66.72	89.366	96.455	98.363
Os04g0656800	4.972	3.966	3.966	370.948	346.98	364.662	29.759	36.731	29.807	48.607	44.755	48.095
Os04g0657100	0	0.191	0.191	2.084	2.568	2.646	2.072	2.342	2.454	2.842	1.767	1.363
Os04g0665800	1.47	1.405	1.405	5.339	4.217	3.929	15.594	18.038	15.97	14.709	13.613	14.427
Os04g0674300	2.888	2.289	2.289	8.553	10.105	8.725	19.862	18.501	20.416	28.207	28.936	29.677
Os04g0682050	9.706	10.375	10.375	29.277	25.001	29.937	25.719	23.995	24.773	24.116	24.753	30.259
Os04g0682100	0.302	0.623	0.623	3.523	0.591	3.021	57.972	55.221	54.321	73.857	83.605	98.612
Os04g0683500	0.826	0.454	0.454	2.052	1.898	2.629	1.398	2.008	1.864	3.191	2.833	2.13
Os04g0690100	0	0.196	0.196	6.606	7.371	6.66	7.42	7.487	6.773	15.653	16.657	14.738
Os05g0100600	1.948	2.696	2.696	28.588	28.41	26.895	15.987	15.021	13.314	6.073	6.769	5.693
Os05g0100700	0.14	0.192	0.192	1.088	0.791	1.066	1.547	0.802	1.483	2.704	2.67	2.774
Os05g0100750	0.685	0.825	0.825	2.425	2.956	2.86	5.576	4.476	3.564	7.725	9.65	6.514
Os05g0105600	1.583	0.564	0.564	28.982	30.218	33.633	4.965	5.537	6.182	10.121	12.672	10.046
Os05g0110000	2.543	3.013	3.013	24.334	20.888	21.794	16.439	15.749	15.802	29.854	25.68	33.91
Os05g0119100	5.7	2.892	2.892	59.196	43.612	51.858	13.848	13.522	13.307	14.051	16.383	16.646
Os05g0120300	0	0.334	0.334	2.797	3.171	2.431	4.159	5.48	4.919	7.114	6.07	9.241
Os05g0125200	5.674	5.994	5.994	18.828	15.516	17.698	23.727	25.2	24.684	32.583	33.191	31.243
Os05g0126700	0.048	0.157	0.157	0.804	0.699	0.667	0.526	0.506	0.716	1.12	0.946	0.631
Os05g0129700	3.96	2.631	2.631	27.604	27.18	26.782	14.468	16.974	13.463	11.123	11.023	11.446
Os05g0130200	0	0.14	0.14	2.614	3.222	3.115	12.24	17.484	14.673	38.912	34.636	49.533
Os05g0135200	1.373	0.666	0.666	15.36	15.799	14.624	52.022	50.944	53.443	26.701	21.852	23.049
Os05g0136900	0.671	1.56	1.56	3.558	5.493	3.975	29.151	28.538	29.103	92.08	97.123	97.661
Os05g0148700	7.011	6.52	6.52	14.526	15.731	16.088	43.8	36.666	48.41	53.695	53.434	51.337
Os05g0150733	0	1.478	1.478	7.484	5.966	9.017	10.903	12.149	8.19	3.791	3.864	4.644
Os05g0154700	17.661	14.948	14.948	57.504	54.743	56.797	42.849	39.789	49.931	66.551	68.829	64.034
Os05g0161200	1.554	2.775	2.775	8.01	6.925	7.96	18.648	17.648	17.156	28.11	31.138	31.704
Os05g0163250	1.542	1.083	1.083	24.175	22.901	25.542	9.872	10.102	9.175	6.968	9.263	4.301
Os05g0169500	0.279	0.061	0.061	0.456	1.031	0.467	1.35	1.287	1.44	0.659	0.914	0.864
Os05g0178400	6.803	6.016	6.016	46.665	46.091	42.664	19.71	20.36	21.44	35.239	34.499	32.874
Os05g0194500	0.978	1.094	1.094	61.369	63.131	60.849	3.97	3.319	3.472	10.952	9.121	10.029
Os05g0201700	0	0.994	0.994	4.97	2.697	4.036	6.258	6.185	4.881	3.642	5.452	4.665
Os05g0220100	8.949	8.823	8.823	27.866	27.37	27.569	23.632	23.966	24.187	31.126	31.182	33.097
Os05g0222200	5.049	5.045	5.045	17.158	17.613	19.078	16.459	15.005	14.902	77.142	83.74	68.662
Os05g0237200	0.31	0.043	0.043	1.334	1.789	2.158	6.618	5.781	6.281	7.338	6.862	6.121
Os05g0247800	0.641	0.906	0.906	2.699	3.884	2.827	390.767	353.777	310.192	116.626	108.248	104.558
Os05g0248200	2.442	1.789	1.789	9.934	8.376	9.663	1278.4	1241.59	1129.19	305.173	293.167	291.009
Os05g0269000	1.748	2.041	2.041	4.961	6.46	7.739	15.123	15.795	18.523	8.392	7.109	8.273
Os05g0272800	0.307	0.354	0.354	1.92	2.121	2.068	31.386	28.532	25.107	41.074	40.349	40.294
Os05g0275000	0.78	0.321	0.321	1.414	1.641	1.033	2.239	1.846	2.705	4.374	3.699	4.006
Os05g0285900	0.909	0.801	0.801	2.809	2.372	1.934	1.856	1.965	2.12	1.838	1.878	1.937
Os05g0286100	0	0	0	2.683	5.439	4.067	1.124	2.005	2.293	2.704	1.712	1.137
Os05g0295300	12.517	8.036	8.036	23.927	23.263	24.113	33.234	24.976	35.473	42.294	33.185	39.965
Os05g0305300	0.512	0.141	0.141	2.798	3.324	2.521	1.367	2.12	1.79	1.197	1.444	1.564
Os05g0316200	5.122	7.049	7.049	54.902	56.925	56.333	27.427	29.736	26.814	37.062	40.349	34.886
Os05g0335401	6.842	4.904	4.904	29.413	28.458	32.119	38.929	31.775	36.929	20.349	19.837	20.439
Os05g0359000	1.045	0	0	3.077	2.862	2.984	2.681	2.297	1.721	2.386	2.954	3.996
Os05g0360400	9.526	8.946	8.946	41.43	44.952	41.981	48.923	61.395	48.221	41.513	44.782	44.904
Os05g0367400	2.281	2.025	2.025	6.568	6.58	6.416	10.113	8.383	10.548	6.58	5.434	5.318
Os05g0373400	4.679	7.351	7.351	18.144	15.083	13.852	17.428	15.839	18.033	19.027	19.495	19.199
Os05g0381600	6.282	3.699	3.699	14.595	9.951	13.46	11.338	12.364	14.007	8.108	12.386	10.564
Os05g0386201	0.942	1.617	1.617	11.508	11.873	11.566	11.77	11.979	12.745	8.559	8.135	8.636
Os05g0386800	0.156	0	0	1.341	1.629	1.308	1.931	1.105	1.022	2.447	4.133	2.174
Os05g0386900	1.613	1.098	1.098	3.012	3.11	3.245	3.709	4.165	4.377	7.792	7.977	6.665
Os05g0392900	0.798	0.921	0.921	3.133	2.393	3.418	1.826	2.904	2.813	2.665	3.383	3.427
Os05g0397600	5.941	9.523	9.523	42.23	49.082	48.087	35.05	29.117	28.237	33.306	34.663	30.499
Os05g0398000	1.855	1.647	1.647	17.426	15.232	19.431	9.276	10.148	10.173	13.329	12.585	14.474
Os05g0398800	0.526	2.906	2.906	8.137	9.335	9.44	19.403	18.968	17.855	23.034	20.689	19.264
Os05g0403000	0.295	0.729	0.729	232.302	212.969	225.001	160.703	172.789	145.558	21.404	21.73	18.867
Os05g0403300	1.759	1.3	1.3	248.242	244.107	256.626	244.323	257.271	211.513	97.823	86.833	84.23
Os05g0412000	16.518	13.147	13.147	51.879	49.514	54.625	44.585	40.437	33.583	36.338	44.919	38.887
Os05g0417600	2.759	5.181	5.181	11.005	6.798	11.034	17.669	18.597	16.657	34.696	30.75	34.822
Os05g0419500	4.46	5.269	5.269	62.22	61.354	63.826	19.081	19.689	19.126	16.159	19.765	19.788
Os05g0424800	6.795	5.822	5.822	25.904	32.278	29.957	16.559	16.121	16.67	18.604	17.361	18.579
Os05g0427400	0.931	0.283	0.283	4.633	3.517	4.454	2.787	2.404	2.437	46.496	55.349	46.831
Os05g0429900	0.722	0.34	0.34	5.382	5.115	3.478	4.97	4.747	7.277	30.111	29.731	28.968
Os05g0434800	0	0	0	5.215	2.149	2.18	19.72	19.729	19.049	6.149	4.904	6.942
Os05g0442000	0.621	0	0	4.497	3.727	5.11	4.217	6.342	6.534	21.511	22.326	25.806
Os05g0444200	0.18	0.099	0.099	9.624	10.346	11.157	5.74	4.83	5.801	1.27	1.901	1.733
Os05g0445100	0	0	0	1.404	0.832	0.478	0.834	0.378	0.712	1.11	0.533	0.57
Os05g0449900	17.097	16.809	16.809	75.367	78.58	76.602	91.31	88.37	86.035	37.108	35.783	38.315
Os05g0450600	0.818	1.438	1.438	13.284	14.687	13.458	8.782	9.042	7.47	11.302	9.728	10.237
Os05g0455200	0	0.145	0.145	1.055	1.868	1.712	0.731	0.847	0.739	0.571	0.445	0.571
Os05g0455800	14.94	13.462	13.462	33.049	36.882	31.713	34.909	34.473	35.55	27.066	30.467	31.8
Os05g0456300	0.449	0.185	0.185	0.965	1.221	1.198	8.22	10.185	12.122	7.149	8.269	7.185
Os05g0458000	2.244	1.904	1.904	10.812	8.092	9.35	7.294	6.239	7.133	6.884	5.731	6.952
Os05g0459400	0.049	0.361	0.361	1.822	2.572	2.197	2.46	2.831	3.18	11.319	9.931	8.453
Os05g0462700	12.869	14.145	14.145	59.557	60.852	58.718	44.453	65.691	34.302	41.799	59.081	50.6
Os05g0464150	0	0.178	0.178	0.319	1.129	0.668	0.684	0.744	0.951	0.472	0.437	0.637
Os05g0466600	63.554	49.546	49.546	254.706	239.497	241.538	160.698	163.189	141.963	222.867	204.845	204.024
Os05g0474800	0	0	0	0.925	1.505	1.023	1.45	2.024	1.879	0.514	0.602	0.776
Os05g0476100	3.552	4.004	4.004	8.974	10.663	10.146	9.65	12.067	9.329	8.369	9.424	8.485
Os05g0478250	0.539	1.556	1.556	2.483	4.661	4.315	3.62	4.09	3.898	8.643	5.719	5.318
Os05g0500500	0.734	0.432	0.432	3.023	2.051	2.515	2.152	2.809	1.515	4.431	3.317	3.455
Os05g0503650	0	0	0	2.577	3.043	1.466	10.131	9.554	10.789	17.816	15.706	17.851
Os05g0526600	0.679	3.279	3.279	7.918	8.162	6.374	5.132	5.934	4.542	7.276	4.637	5.31
Os05g0551100	0.323	0.148	0.148	0.882	0.985	0.924	0.965	1.127	1.226	1.74	1.863	1.312
Os05g0560900	0.25	0.877	0.877	2.957	2.49	3.361	16.949	15.82	16.135	2.944	1.854	1.731
Os05g0566700	0	0.091	0.091	0.374	0.579	0.634	1.313	1.317	1.314	1.058	1.978	1.827
Os06g0101100	3.04	1.175	1.175	6.18	4.213	4.885	11.851	12.391	11.148	12.566	7.675	9.562
Os06g0103500	44.326	40.437	40.437	121.868	123.258	126.786	136.071	130.76	131.881	144.558	151.853	140.66
Os06g0109500	2.455	5.301	5.301	48.57	37.211	47.225	22.984	20.686	17.639	44.08	50.766	46.102
Os06g0122800	0.329	0.38	0.38	4.893	5.974	5.258	4.127	3.864	4.088	2.396	2.469	2.534
Os06g0125800	0.599	1.809	1.809	4.714	3.969	5.928	5.435	4.691	3.691	5.374	6.179	5.402
Os06g0128800	0.663	1.458	1.458	5.359	4.254	5.052	3.229	5.476	4.601	4.823	7.516	5.66
Os06g0131300	8.093	8.782	8.782	46.82	41.98	41.517	54.997	49.745	46.063	20.492	19.442	19.746
Os06g0140800	4.563	5.154	5.154	13.494	14.67	15.601	18.751	16.493	18.962	20.749	20.076	19.878
Os06g0146250	0.387	0.912	0.912	3.056	1.913	2.529	13.454	12.083	11.194	8.903	8.977	8.011
Os06g0168800	1.65	3.818	3.818	7.593	6.125	6.525	10.32	11.612	11.663	19.64	19.008	18.075
Os06g0173000	0.411	0.208	0.208	0.737	1.361	1.3	1.373	1.342	1.316	2.026	2.107	1.693
Os06g0175800	4.991	4.323	4.323	15.47	16.113	15.559	17.061	16.163	17.714	18.61	15.611	15.768
Os06g0179700	3.634	4.011	4.011	13.608	11.249	9.643	12.888	10.494	12.961	14.615	13.519	13.704
Os06g0179900	2.457	1.81	1.81	15.625	13.094	14.099	6.151	5.26	5.47	5.739	5.491	5.047
Os06g0181700	0	0	0	10.229	11.503	14.286	7.058	8.427	6.983	6.177	7.238	8.531
Os06g0184300	45.621	40.559	40.559	91.343	100.687	106.723	244.048	246.974	275.787	169.408	175.109	174.358
Os06g0191300	11.107	10.118	10.118	30.589	31.751	34.865	26.202	27.315	25.168	35.389	35.035	31.961
Os06g0199000	0.762	0.628	0.628	11.341	12.488	9.851	369.746	405.21	320.814	109.376	133.393	147.12
Os06g0202100	0.671	1.176	1.176	6.075	6.347	7.957	8.942	8.482	8.244	5.949	4.462	5.826
Os06g0202900	0.066	0.432	0.432	0.805	2.139	1.873	10.045	6.83	9.364	18.735	23.62	20.033
Os06g0204800	0.463	0	0	1.591	1.691	1.534	4.971	4.072	3.96	3.851	3.428	2.398
Os06g0215600	0	0	0	1.85	1.439	1.092	1.684	1.227	1.233	1.705	1.386	1.212
Os06g0218800	0.112	0.553	0.553	1.165	2.186	0.957	1.94	1.468	2.583	8.607	9.476	9.665
Os06g0220500	0.642	0.385	0.385	3.472	4.223	3.999	45.176	45.881	40.459	1.829	1.924	1.957
Os06g0224650	0.949	2.25	2.25	5.098	6.735	6.137	3.655	3.81	3.499	2.59	3.516	3.563
Os06g0228200	0	0	0	0.487	0.345	0.831	10.677	10.622	10.949	20.272	20.818	18.407
Os06g0233800	0.923	0.924	0.924	10.927	10.237	12.284	7.758	5.401	5.337	14.973	14.43	15.72
Os06g0239100	0.616	0.571	0.571	1.889	2.41	1.539	4.862	4.319	3.471	3.831	5.856	4.938
Os06g0239200	1.193	0	0	25.914	26.453	22.355	6.405	4.222	5.654	5.531	4.497	5.898
Os06g0240800	4.069	2.601	2.601	20.28	27.674	25.049	139.773	107.799	119.612	14.55	12.969	13
Os06g0244700	2.882	1.007	1.007	11.48	11.66	12.53	8.638	8.618	7.426	12.289	11.41	11.24
Os06g0248500	0.989	0.706	0.706	31.992	37.226	36.451	7.754	7.164	6.629	3.73	5.813	5.47
Os06g0253350	2.585	3.108	3.108	10.84	9.625	11.262	24.834	23.634	22.229	11.09	10.515	9.002
Os06g0255400	4.597	3.901	3.901	21.488	16.225	23.482	52.732	58.165	49.079	83.422	77	87.927
Os06g0256900	0	0.043	0.043	0.9	0.615	0.569	1.241	0.874	1.181	4.215	4.02	4.532
Os06g0265400	0	0.222	0.222	1.489	2.066	1.501	6.65	7.222	7.011	6.478	5.806	6.266
Os06g0284800	3.885	3.279	3.279	10.899	9.412	9.777	17.894	19.875	18.769	31.093	30.639	30.053
Os06g0286375	14.789	16.786	16.786	132.843	137.418	145.849	59.569	62.089	61.454	72.192	67.963	76.447
Os06g0286400	26.798	23.526	23.526	182.389	175.692	212.168	79.963	81.815	82.484	101.798	93.252	117.783
Os06g0286700	0	0.195	0.195	0.678	1.338	1.307	6.074	5.405	6.226	8.258	9.614	8.382
Os06g0287000	0	0.17	0.17	0.949	1.479	1.62	3.907	3.7	4.38	4.533	6.766	4.702
Os06g0288100	0.572	0.519	0.519	7.019	4.55	4.77	12.733	13.935	13.521	16.649	19.712	16.392
Os06g0292400	0.086	0	0	2.421	2.291	2.221	0.682	0.67	0.982	0.275	0.582	0.441
Os06g0295700	0.248	0.614	0.614	4.573	5.023	4.329	4.315	4.961	5.098	3.218	3.094	4.094
Os06g0297800	0.748	1.253	1.253	5.017	5.706	4.386	4.664	4.725	5.691	4.52	4.396	4.151
Os06g0306600	0.68	0.81	0.81	1.716	2.367	2.894	1.731	1.911	1.617	2.68	2.443	3.693
Os06g0315000	0	0	0	2.098	4.808	2.747	5.821	3.619	6.67	4.516	5.035	5.785
Os06g0327300	13.234	10.704	10.704	63.128	66.227	69	31.872	39.721	31.802	49.598	48.636	49.183
Os06g0328800	0	0.125	0.125	0.651	0.988	0.923	1.554	1.327	1.634	2.753	2.923	3.149
Os06g0331500	12.871	6.329	6.329	42.679	39.765	41.543	30.131	29.453	20.624	22.632	31.772	34.688
Os06g0332600	0.943	0.888	0.888	3.884	4.304	5.232	4.253	5.719	8.719	4.959	5.077	4.994
Os06g0343000	2.381	0.859	0.859	8.768	6.99	6.973	5.7	6.81	6.84	2.943	4.91	4.512
Os06g0351500	0.087	0.505	0.505	1.824	1.654	1.349	5.937	6.277	6.47	28.498	32.848	32.731
Os06g0468400	3.436	2.896	2.896	7.076	6.524	7.679	6.511	8.493	7.504	9.267	7.505	7.775
Os06g0470800	0.496	1.045	1.045	3.128	2.39	2.55	2.306	1.895	2.087	2.555	2.764	3.114
Os06g0473200	8.281	7.102	7.102	36.659	35.043	37.031	23.228	20.241	23.356	15.277	15.624	16.627
Os06g0474500	0.169	0.464	0.464	1.83	1.798	2.797	4.532	4.068	4.814	16.881	14.964	16.494
Os06g0476900	0.252	0.124	0.124	1.636	1.247	1.035	1.39	1.984	1.047	0.96	1.05	1.747
Os06g0481900	0	0	0	4.027	4.178	3.392	2.22	2.211	2.258	2.45	1.472	2.391
Os06g0491300	7.616	4.167	4.167	20.183	19.916	20.769	20.391	18.377	22.454	14.304	13.052	15.078
Os06g0494000	4.066	5.247	5.247	11.391	11.242	9.848	13.819	16.802	18.241	25.975	22.018	22.111
Os06g0503250	0.062	0	0	0.797	0.484	0.636	2.295	1.282	2.109	3.331	4.33	3.203
Os06g0530400	0	0.716	0.716	3.375	3.335	4.327	2.057	1.658	1.84	2.598	1.916	1.391
Os06g0549600	0	0	0	1.964	1.784	1.729	5.1	5.178	6.291	2.262	2.39	2.021
Os06g0560000	0	0	0	0.838	0.748	0.718	1.035	1.27	0.852	1.601	0.993	2.025
Os06g0562200	9.467	8.792	8.792	178.84	150.922	149.941	330.487	345.983	288.581	43.957	40.579	46.127
Os06g0563250	5.133	7.116	7.116	39.113	38.924	39.696	19.894	20.051	26.271	15.78	17.937	14.885
Os06g0565000	0.567	0.608	0.608	2.992	3.735	4.341	2.574	2.408	2.851	1.817	1.679	1.952
Os06g0567200	0.209	0	0	0.675	0.785	0.748	1.695	0.874	0.938	5.105	6.415	5.362
Os06g0581300	2.097	1.729	1.729	7.638	10.279	9.159	14.099	10.909	14.663	13.743	14.39	13.098
Os06g0589800	0.258	0.024	0.024	1.546	1.606	1.505	1.017	1.056	1.191	1.249	1.214	1.112
Os06g0592200	0.439	0.121	0.121	1.795	1.812	2.591	4.966	4.363	2.79	15.058	9.157	9.555
Os06g0594600	0	0	0	0.448	0.833	0.66	1.489	1.138	1.582	1.659	1.556	1.396
Os06g0597800	1.529	0.862	0.862	4.024	3.438	3.448	2.795	2.543	1.744	2.167	2.709	2.108
Os06g0604300	0	0	0	1.139	1.606	1.169	8.078	8.908	9.156	2.248	2.423	1.806
Os06g0607800	0.187	0.513	0.513	4.887	3.246	4.159	2.112	1.667	2.41	2.8	3.686	3.515
Os06g0625900	0.958	0.824	0.824	2.53	3.558	2.499	7.892	6.927	7.8	10.847	11.468	12.036
Os06g0636700	0.532	0.752	0.752	2.191	2.874	3.039	16.736	16.286	15.459	37.193	35.139	42.928
Os06g0643800	14.627	18.413	18.413	37.117	41.125	37.663	104.954	105.475	114.261	74.325	58.285	69.977
Os06g0649000	0.746	0.431	0.431	9.343	5.744	5.586	4.184	3.848	4.314	3.765	4.271	4.041
Os06g0649700	0.036	0.239	0.239	2.642	1.392	1.674	0.885	1.006	1.067	1.727	1.315	1.448
Os06g0650600	10.186	8.663	8.663	18.639	19.359	22.12	27.584	24.093	21.5	32.839	25.754	23.926
Os06g0663900	0	0.119	0.119	0.355	0.756	0.683	1.143	0.769	0.774	7.726	7.628	7.67
Os06g0664800	0.667	0	0	2.046	2.127	2.413	1.989	1.536	1.842	1.364	2.993	1.788
Os06g0666100	0.711	1.042	1.042	39.263	41.576	41.114	11.538	9.944	10.776	5.17	5.318	5.068
Os06g0666800	1.086	1.151	1.151	15.892	14.261	17.1	6.979	11.682	10.488	9.516	9.814	11.957
Os06g0671150	1.857	2.417	2.417	11.095	13.514	14.853	7.485	10.623	10.452	14.86	11.975	11.562
Os06g0675900	0.207	0	0	0.69	0.463	0.406	8.247	6.657	6.824	0.343	0.797	0.401
Os06g0679750	0.834	1.074	1.074	3.935	5.066	4.17	5.721	6.008	5.394	4.229	4.562	4.203
Os06g0689700	3.394	3.797	3.797	10.265	5.85	9.695	20.097	14.952	17.236	9.752	12.077	12.271
Os06g0694300	0.047	0.312	0.312	1.047	0.834	0.677	0.823	0.982	0.548	0.614	0.638	0.697
Os06g0694400	0.592	0.434	0.434	2.059	3.475	3.232	1.558	1.962	3.384	1.929	2.259	1.433
Os06g0696600	2.299	3.237	3.237	59.304	49.663	54.614	508.487	560.188	434.07	105.858	106.2	101.64
Os06g0698600	6.253	5.703	5.703	65.719	63.11	63.189	19.957	19.191	20.687	28.633	29.496	27.457
Os06g0701700	0	0.42	0.42	1.704	1.589	1.23	9.798	6.417	12.349	35.583	41.123	35.652
Os06g0701900	0.436	0	0	2.763	3.411	3.817	15.368	14.833	12.679	1.882	2.64	2.223
Os06g0702600	1.16	1.373	1.373	18.76	18.872	18.282	3.123	3.353	3.576	4.522	4.645	3.011
Os06g0703500	0.497	0.378	0.378	4.6	4.316	4.218	3.02	3.539	3.118	3.755	3.348	3.669
Os06g0704450	4.306	3.22	3.22	8.542	7.511	10.7	10.991	11.594	8.394	20.348	24.001	18.154
Os06g0712600	0.365	0.828	0.828	31.656	36.682	35.524	19.247	17.217	12.614	7.844	6.024	7.255
Os07g0101500	18.311	14.185	14.185	40.882	43.212	37.591	139.567	145.654	138.352	83.256	76.383	78.26
Os07g0113500	1.309	0.494	0.494	2.342	2.774	1.713	1.636	2.481	2.112	2.602	2.313	3.338
Os07g0120100	2.149	3.134	3.134	103.153	91.849	89.809	207.368	200.63	204.181	8.339	6.231	4.864
Os07g0123000	1.955	1.991	1.991	13.585	12.676	9.79	6.31	6.482	6.116	6.116	5.497	5.11
Os07g0123100	4.266	7.033	7.033	29.11	28.38	28.663	35.702	30.969	31.959	13.496	15.738	17.073
Os07g0124700	0	0.242	0.242	0.857	0.959	2.269	1.452	2.156	2.466	4.563	4.703	4.285
Os07g0129200	0.339	0.186	0.186	1.524	1.767	0.839	15.244	8.105	10.965	33.717	49.558	43.194
Os07g0129700	2.663	3.026	3.026	35.868	33.474	36.479	27.962	32.278	33.412	25.128	31.159	27.157
Os07g0133500	0	0.047	0.047	0.424	0.788	0.756	0.818	0.698	1.164	1.334	1.278	1.287
Os07g0134000	1.487	2.189	2.189	12.023	10.251	10.284	7.966	9.664	8.257	8.037	7.292	6.719
Os07g0134200	0.763	0.831	0.831	2.755	3.645	3.699	9.283	8.8	8.88	20.76	22.554	20.167
Os07g0141100	0.291	0	0	7.978	5.732	5.726	11.354	14.026	11.629	8.418	8.41	7.566
Os07g0143600	0.911	0.282	0.282	6.359	3.862	6.051	8.452	11.63	9.216	3.805	3.757	3.82
Os07g0151700	0	0.153	0.153	4.565	3.639	4.463	1.468	3.573	3.118	5.833	3.381	4.488
Os07g0168600	0	0.434	0.434	2.232	1.093	0.574	5.178	4.985	6.115	17.918	19.271	16.51
Os07g0177100	0.47	1.376	1.376	3.577	3.893	3.921	2.839	2.709	3.22	2.019	2.073	2.255
Os07g0179500	2.948	1.001	1.001	7.025	5.43	5.797	9.107	8.33	10.828	7.628	6.714	5.359
Os07g0185432	22.792	14.28	14.28	47.43	56.424	46.938	45.909	40.867	46.319	53.735	49.716	49.665
Os07g0193800	0.205	0.211	0.211	2.639	2.137	2.398	1.859	2.07	2.219	2.338	3.481	2.742
Os07g0194300	2.704	2.915	2.915	24.889	34.05	29.234	33.501	33.228	30.419	125.222	122.663	117.155
Os07g0196100	1.282	0.239	0.239	3.021	4.047	2.482	3.234	3.325	2.75	2.567	1.922	2.898
Os07g0197100	0.75	0.265	0.265	4.406	3.635	6.123	18.784	14.737	18.151	11.033	11.039	12.237
Os07g0204800	2.238	0.957	0.957	20.248	18.222	22.12	14.204	12.364	14.233	10.627	12.055	11.125
Os07g0230700	3.696	6.184	6.184	11.141	12.55	12.112	27.639	30.448	24.32	37.21	39.229	36.92
Os07g0243100	10.42	4.123	4.123	18.842	22.654	23.02	23.804	23.601	23.13	20.651	21.045	19.38
Os07g0256700	0	0	0	2.611	3.099	2.674	1.68	2.008	1.353	2.466	1.337	1.795
Os07g0257200	0	0	0	0.516	0.96	0.871	21.292	21.925	21.91	33.047	31.391	26.516
Os07g0264000	0.811	0.478	0.478	1.546	1.285	1.009	3.499	2.46	2.126	1.303	1.267	1.381
Os07g0277200	0	0.844	0.844	3.59	6.487	6.852	15.128	20.482	18.347	20.343	24.222	25.653
Os07g0291200	1.158	1.172	1.172	2.842	3.742	4.195	3.387	3.978	2.693	3.23	3.242	3.47
Os07g0407700	2.319	1.73	1.73	10.932	9.579	11.756	9.852	8.467	9.83	3.815	5.551	7.409
Os07g0409900	1.098	1.461	1.461	2.788	3.402	3.166	7.922	7.47	9.768	8.322	7.108	6.772
Os07g0410100	10.382	15.087	15.087	36.905	37.302	39.388	47.101	46.929	45.496	43.374	47.21	45.805
Os07g0419200	5.13	3.446	3.446	23.669	18.465	19.595	17.777	17.05	12.851	15.74	15.03	17.334
Os07g0420000	0.358	0.197	0.197	3.811	2.726	2.491	13.861	10.264	14.049	9.486	9.97	12.125
Os07g0431160	3.772	0.811	0.811	18.417	24.067	16.398	528.18	656.575	741.261	486.525	801.682	900.685
Os07g0432333	1.88	2.113	2.113	17.201	11.705	11.132	503.746	608.811	602.269	574.265	788.174	849.614
Os07g0434100	0.599	0.568	0.568	3.512	4.437	3.613	2.863	2.166	3.759	1.757	1.271	1.87
Os07g0438600	2.406	0.441	0.441	89.809	76.886	94.002	126.526	135.138	119.521	11.573	13.947	16.598
Os07g0446600	4.028	3.022	3.022	49.686	53.34	48.174	33.233	37.982	33.645	10.368	11.517	11.854
Os07g0446900	0.463	0	0	43.709	38.009	44.131	123.43	145.907	117.638	5.361	7.162	9.255
Os07g0447000	0	0.077	0.077	0.713	1.182	1.487	2.862	2.749	2.928	0.792	0.876	1.176
Os07g0450000	7.876	5.531	5.531	15.663	16.553	15.5	16.122	20.868	17.706	18.696	21.111	25.496
Os07g0474700	1.549	0.794	0.794	11.405	14.389	15.731	14.728	14.72	15.279	6.289	6.441	6.745
Os07g0492500	0.448	0.142	0.142	2.305	1.236	1.831	7.591	5.645	6.634	5.545	6.102	5.476
Os07g0498400	0.331	0.182	0.182	1.724	1.473	1.259	8.287	8.649	6.354	7.889	9.291	8.091
Os07g0506600	1.538	1.208	1.208	4.473	4.085	3.934	52.056	48.59	51.261	22.601	24.24	21.645
Os07g0508300	1.348	2.064	2.064	12.328	8.289	10.121	7.905	5.516	6.381	12.034	11.062	10.048
Os07g0510200	8.393	6.094	6.094	15.664	16.081	16.423	23.553	19.654	19.984	28.79	30.388	29.28
Os07g0511301	0	0	0	3.883	5.502	2.008	5.273	4.62	4.673	2.157	4.496	4.965
Os07g0516000	1.449	2.787	2.787	8.631	5.827	9.76	7.911	8.27	9.84	9.548	7.315	9.521
Os07g0517100	5.038	5.758	5.758	88.742	85.507	86.417	16.905	18.465	17.606	44.81	43.475	50.34
Os07g0539900	0.358	0	0	1.757	0.834	1.169	46.435	33.585	45.94	13.948	15.218	15.231
Os07g0549900	6.722	4.849	4.849	22.43	19.455	14.762	47.269	50.763	37.643	53.28	50.629	58.728
Os07g0550500	0.963	0.672	0.672	5.317	4.927	4.845	33.181	35.81	30.308	5.428	6.356	4.38
Os07g0564600	14.654	16.879	16.879	41.882	39.321	43.658	45.381	43.84	40.381	35.129	35.587	34.42
Os07g0571100	27.719	24.783	24.783	142.939	155.158	150.165	76.285	74.777	78.869	59.538	62.833	58.283
Os07g0572600	8.034	7.632	7.632	21.516	20.682	23.437	28.986	23.428	23.897	41.863	40.905	40.052
Os07g0580300	0	0	0	4.939	4.706	3.488	6.683	8.137	8.582	14.475	15.787	14.863
Os07g0584100	5.752	7.599	7.599	26.292	27.656	27.723	23.93	22.443	22.38	32.33	33.958	33.464
Os07g0586000	2.167	0.819	0.819	8.283	8.185	9.311	4.74	4.382	4.984	4.74	5.045	4.517
Os07g0587100	6.488	6.289	6.289	30.365	30.227	29.29	15.425	17.663	17.888	23.48	22.224	22.745
Os07g0587500	3.559	4.645	4.645	8.844	8.085	8.438	13.44	13.733	12.651	19.451	21.601	18.885
Os07g0589200	0.243	0.28	0.28	1.103	1.046	0.666	1.573	1.253	1.067	2.021	1.341	1.831
Os07g0598000	0	0.403	0.403	1.201	0.638	1.025	0.58	1.526	1.179	4.893	4.173	2.928
Os07g0608400	10.813	13.764	13.764	41.46	39.891	33.461	35.107	39.842	37.055	64.94	66.043	66.903
Os07g0617901	8.84	7.938	7.938	30.031	24.711	22.368	24.43	19.792	30.388	21.419	24.444	23.135
Os07g0623600	0.566	0.466	0.466	4.265	4.322	4.34	2.169	2.574	2.616	10.358	11.914	10.654
Os07g0631300	1.014	2.229	2.229	5.082	8.156	4.635	76.322	73.988	65.842	10.601	14.79	12.433
Os07g0634600	19.757	20.544	20.544	51.911	50.954	51.598	54.834	53.084	52.262	47.796	52.089	46.247
Os07g0635500	1.102	0.5	0.5	67.655	66.981	63.904	14.667	13.154	12.427	47.282	58.672	52.949
Os07g0645000	0.918	1.23	1.23	6.549	7.334	9.113	9.422	9.398	9.419	30.199	24.566	27.893
Os07g0645300	0	0	0	1.694	3	1.117	26.694	19.476	27.188	37.871	51.097	46.499
Os07g0656400	0.573	1.013	1.013	2.312	3.766	3.229	4.591	3.851	4.474	2.541	2.316	2.941
Os07g0661700	9.754	12.236	12.236	27.672	24.524	25.279	35.827	37.876	37.179	39.034	44.823	46.175
Os07g0671500	0.83	1.125	1.125	3.663	3.334	3.884	3.487	3.464	5.121	2.299	3.46	3.229
Os07g0677100	0	0.901	0.901	16.771	19.361	23.014	7.171	8.673	8.944	5.734	5.378	4.108
Os07g0677200	2.187	6.744	6.744	10.189	9.614	10.597	112.996	114.936	110.445	64.997	61.288	59.683
Os07g0677300	0	0.699	0.699	0.988	1.935	1.695	5.287	3.6	4.214	59.473	61.919	61.118
Os07g0682400	5.929	5.212	5.212	56.248	57.647	53.568	16.243	15.452	16.911	20.907	18.989	22.231
Os07g0683200	5.88	2.265	2.265	15.139	14.089	12.306	63.732	61.131	62.177	66.104	71.466	73.878
Os07g0684100	16.858	14.766	14.766	68.645	84.814	78.16	130.056	130.151	128.514	97.702	98.894	99.327
Os07g0684800	2.433	1.425	1.425	9.076	12.069	11.816	112.076	118.633	95.675	58.148	63.709	61.124
Os07g0685700	22.153	25.741	25.741	101.712	101.762	105.552	57.934	51.564	52.759	98.965	101.732	94.692
Os07g0689800	1.378	1.136	1.136	4.081	3.687	3.582	13.202	13.232	10.819	16.582	17.397	16.719
Os07g0693600	4.052	1.903	1.903	8.593	10.136	8.909	9.233	9.464	8.628	13.569	14.226	12.981
Os08g0108100	0	0	0	0.795	1.408	1.665	3.664	3.601	3.244	6.77	5.159	6.099
Os08g0108500	3.785	4.992	4.992	119.25	119.585	121.927	29.586	31.65	26.913	8.31	9.479	8.198
Os08g0111200	1.515	1.276	1.276	24.517	22.458	23.269	11.002	9.835	10.234	5.003	4.555	3.467
Os08g0112500	5.845	5.183	5.183	30.093	29.79	27.494	15.831	15.377	16.718	21.016	22.307	21.022
Os08g0135100	2.601	1.217	1.217	30.458	29.621	26.309	5.384	6.433	4.958	8.005	8.803	8.482
Os08g0136300	1.875	1.391	1.391	67.53	62.237	59.929	450.125	394.841	417.711	177.416	152.146	159.938
Os08g0136700	2.1	4.516	4.516	43.87	39.302	39.123	719.284	678.286	730.018	298.617	280.899	314.254
Os08g0136800	9.694	13.07	13.07	157.499	151.266	158.131	4347.29	4347.27	3993.59	1069.79	1071.61	1049.53
Os08g0137900	0	0	0	8.857	9.414	9.138	4.209	2.235	3.082	4.61	7.441	5.281
Os08g0138700	0.252	0.104	0.104	0.502	1.067	0.683	1.788	2.354	2.219	0.815	0.678	0.481
Os08g0140500	0	0.166	0.166	0.535	0.7	0.92	1.801	1.865	1.59	4.482	3.658	3.948
Os08g0143500	10.189	9.623	9.623	19.213	18.743	22.636	19.448	22.43	19.671	20.774	23.675	20.99
Os08g0148300	0	0	0	0.992	0.779	1.004	3.219	3.519	3.495	7.765	6.531	6.289
Os08g0155400	0.423	0.367	0.367	1.927	1.104	1.514	2.795	2.735	2.69	7.469	6.641	7.837
Os08g0156700	13.182	20.885	20.885	70.506	80.181	70.452	40.006	41.685	36.856	45.702	51.797	44.899
Os08g0157500	11.298	14.306	14.306	27.144	29.669	30.842	106.524	100.987	92.718	806.404	855.249	800.038
Os08g0160300	1.18	0.73	0.73	10.685	8.148	8.655	2.408	2.536	3.184	2.951	5.762	5.037
Os08g0162033	2.875	2.869	2.869	10.863	17.269	8.385	8.004	8.337	9.183	7.015	10.695	6.5
Os08g0167000	0	0	0	0.919	0.999	0.57	5.149	4.576	4.491	11.007	11.756	13.718
Os08g0169700	1.823	1.383	1.383	11.175	10.715	11.387	5.872	6.63	7.245	3.715	3.389	3.256
Os08g0170700	0.142	0.029	0.029	0.546	0.209	0.447	1.742	1.062	1.769	0.388	0.575	0.733
Os08g0172200	1.971	3.927	3.927	6.35	8.285	6.663	8.516	6.837	7.976	11.797	7.999	11.376
Os08g0174700	10.888	11.545	11.545	61.855	64.173	64.443	35.51	33.946	37.72	29.561	29.587	26.656
Os08g0185300	3.757	2.684	2.684	29.512	34.471	19.678	7.614	18.298	7.457	12.126	19.477	19.681
Os08g0190700	2.426	2.732	2.732	7.481	8.607	9.67	8.457	8.616	10.16	10.652	11.035	8.742
Os08g0191000	15.965	12.079	12.079	72.35	68.265	69.612	48.016	45.533	44.292	51.024	49.992	50.753
Os08g0220600	7.367	6.513	6.513	23.696	22.766	22.89	22.104	21.808	22.953	16.143	17.547	16.148
Os08g0224200	14.698	16.167	16.167	43.141	47.903	44.922	35.548	36.258	38.822	34.622	36.421	31.242
Os08g0224700	21.188	19.128	19.128	95.961	91.988	94.451	54.318	54.068	57.107	46.264	54.804	48.142
Os08g0225000	29.119	20.233	20.233	66.052	75.969	67.856	66.346	71.188	63.483	67.574	68.613	69.105
Os08g0226666	2.247	2.423	2.423	6.471	7.78	8	14.741	14.945	9.493	8.251	13.5	10.684
Os08g0243100	3.895	7.455	7.455	87.079	84.567	84.612	36.358	36.362	35.666	31.065	33.389	34.431
Os08g0253800	0	0.145	0.145	9.451	9.316	9.773	4.92	7.102	7.747	5.731	5.659	5.362
Os08g0256000	0	0.413	0.413	1.894	2.666	2.955	13.965	16.407	14.42	12.002	12.525	11.196
Os08g0261100	2.836	4.843	4.843	17.033	16.517	15.569	13.677	14.8	12.297	22.654	18.959	22.12
Os08g0263300	9.695	8.273	8.273	38.027	32.688	36.182	25.56	26.685	24.383	27.407	26.451	26.562
Os08g0269500	0.996	0.958	0.958	2.446	4.549	2.372	28.322	32.491	30.911	67.597	63.279	61.969
Os08g0276400	4.112	3.275	3.275	9.73	10.705	8.801	20.636	17.318	18.231	24.735	29.186	25.188
Os08g0292900	1.322	1.09	1.09	5.793	7.758	5.825	14.386	15.464	15.935	55.357	48.875	52.676
Os08g0293000	0	1.373	1.373	4.768	11.584	6.342	12.27	15.432	12.833	30.652	60.157	31.36
Os08g0295300	22.046	25.661	25.661	64.869	67.805	69.8	73.329	73.792	78.878	59.747	58.563	59.707
Os08g0310001	12.097	8.764	8.764	49.381	46.873	45.933	32.865	35.459	30.75	29.2	29.591	30.381
Os08g0322600	0.604	0.843	0.843	7.13	7.184	5.55	4.587	5.24	5.991	4.056	4.005	5.526
Os08g0327400	14.479	19.858	19.858	69.823	69.573	67.681	82.805	73.717	84.993	80.243	73.926	78.318
Os08g0342300	0.174	0.191	0.191	3.835	3.981	4.149	5.642	5.69	4.833	2.407	2.902	2.163
Os08g0344100	1.136	2.107	2.107	5.785	6.482	4.607	5.829	6.517	6.697	8.866	5.926	6.818
Os08g0363000	4.396	5.138	5.138	32.68	40.795	38.471	12.478	13.391	12.899	18.402	16.671	14.837
Os08g0376300	0.129	0.053	0.053	0.972	1.076	0.758	2.043	1.341	1.196	2.073	2.504	1.827
Os08g0384000	14.235	7.334	7.334	29.023	29.869	29.75	21.37	24.478	19.11	20.753	22.698	21.056
Os08g0387050	2.537	1.637	1.637	79.288	80.626	81.489	37.16	36.991	37.11	12.184	14.827	12.747
Os08g0395800	0.937	0.193	0.193	37.584	32.881	37.635	8.599	9.68	7.886	6.787	4.809	5.859
Os08g0398300	0.951	0.784	0.784	3.972	5.221	5.748	62.724	61.872	62.607	5.898	6.484	6.662
Os08g0401500	0	0.123	0.123	0.889	0.944	0.456	2.208	1.716	2.078	19.745	22.622	20.13
Os08g0404350	0.159	1.442	1.442	15.812	17.428	11.723	5.023	9.086	7.355	4.772	4.069	3.932
Os08g0406150	0	0	0	1.366	2.903	2.054	2.163	2.164	3.266	4.202	5.186	2.922
Os08g0409500	1.142	0.052	0.052	5.451	5.463	6.924	3.356	3.945	3.888	4.759	4.442	4.817
Os08g0411250	0	0.046	0.046	3.586	3.151	3.049	1.242	1.477	1.267	2.566	3.782	3.703
Os08g0420600	0.05	0	0	5.508	7.13	5.157	9.146	11.053	12.754	10.052	9.216	10.389
Os08g0421800	0	0.098	0.098	0.317	0.83	0.931	2.574	2.814	2.988	5.802	6.023	5.336
Os08g0422200	0.458	2.139	2.139	20.322	19.509	17.874	3.735	4.938	5.028	4.058	4.007	3.593
Os08g0425500	0.25	0	0	0.766	1.18	1.212	15.026	13.88	14.103	7.445	7.351	8.41
Os08g0430300	0.805	0.474	0.474	2.011	1.575	1.511	5.13	4.622	6.282	2.431	2.245	2.809
Os08g0431700	0.963	0	0	1.852	2.848	1.835	2.383	2.468	4.418	1.576	2.205	2.381
Os08g0432800	0	0.355	0.355	4.802	2.95	4.43	2.834	4.645	4.44	3.671	5.606	4.986
Os08g0433400	0.184	0	0	1.014	1.357	1.748	3.093	2.259	2.406	8.763	7.911	9.618
Os08g0434300	11.96	17.528	17.528	358.193	352.357	326.887	235.709	232.968	243.38	64.598	65.678	70.946
Os08g0434632	0.561	1.75	1.75	3.465	2.116	2.998	17.74	16.036	18.035	12.534	9.814	13.389
Os08g0435700	0	0	0	1.999	0.354	1.861	3.643	3.911	2.981	7.865	6.67	4.713
Os08g0442400	0	0	0	2.67	2.875	2.841	2.409	2.228	1.339	1.927	0.875	1.297
Os08g0446350	0	0	0	2.423	2.243	1.71	2.263	3.252	3.497	1.216	1.715	1.911
Os08g0466050	0.376	0.648	0.648	2.411	2.206	2.928	1.133	1.209	1.698	2.283	2.116	2.192
Os08g0468100	0.904	2.954	2.954	34.802	34.126	37.991	29.41	30.45	30.712	12.324	10.061	10.145
Os08g0474500	0	0	0	2.256	0.822	1.44	1.41	2.867	2.975	3.294	1.485	2.411
Os08g0475400	2.964	3.604	3.604	28.513	32.964	32.687	24.633	22.778	20.048	36.682	41.309	44.009
Os08g0477900	0.592	0.244	0.244	6.271	5.023	5.246	16.371	19.842	14.64	5.756	5.683	4.359
Os08g0479300	0.449	1.064	1.064	4.374	3.66	3.367	3.013	3.149	2.725	8.686	7.67	6.441
Os08g0480000	2.298	1.6	1.6	23.628	21.816	21.532	12.741	13.786	12.841	5.466	5.123	6.703
Os08g0485000	21.182	15.763	15.763	169.684	154.36	162.302	44.84	48.45	40.771	45.981	43.243	46.769
Os08g0490600	5.621	4.744	4.744	19.627	16.671	13.457	29.374	25.776	22.202	126.554	121.445	126.574
Os08g0491000	0	0.33	0.33	2.355	0.834	1.781	2.02	1.576	2.08	2.562	3.014	2.588
Os08g0491200	3.739	3.826	3.826	12.895	12.08	11.736	20.323	21.008	21.114	29.914	27.946	29.769
Os08g0499000	0.156	0	0	0.86	1.117	1.112	2.274	3.266	2.924	4.192	3.772	3.664
Os08g0503800	1.803	2.024	2.024	11.62	9.77	10.361	5.023	5.015	5.531	9.735	8.87	8.639
Os08g0505900	21.604	15.583	15.583	72.376	68.471	74.638	70.308	72.459	64.548	130.22	135.76	122.782
Os08g0506700	16.148	21.829	21.829	91.667	100.137	88.491	48.62	49.69	50.993	66.766	68.337	75.665
Os08g0508100	0.737	1.094	1.094	3.138	3.591	4.017	3.843	3.38	4.916	10.291	11.584	11.719
Os08g0509100	0.355	0.478	0.478	0.91	0.946	0.939	2.188	1.711	1.639	3.472	4.101	3.206
Os08g0510700	4.168	2.95	2.95	37.761	35.39	39.47	18.875	17.91	15.251	11.635	13.182	13.399
Os08g0514100	0	0	0	0.574	1.132	0.56	1.441	1.665	0.952	4.644	4.165	4.218
Os08g0517200	3.891	3.877	3.877	16.942	16.575	17.618	11.11	9.808	11.865	9.657	10.74	10.116
Os08g0520300	24.197	20.968	20.968	67.923	71.935	68.963	53.448	58.29	59.169	68.523	72.319	70.379
Os08g0532800	217.963	186.912	186.912	440.578	437.087	463.058	2427.22	2461.98	2074.55	619.168	600.85	593.973
Os08g0533300	0	0	0	1.148	2.884	2.591	2.507	3.239	3.343	3.982	3.779	3.871
Os08g0540100	14.45	15.225	15.225	55.931	59.078	61.901	54.375	51.352	53.053	45.514	45.652	48.417
Os08g0547600	2.959	2.07	2.07	29.66	33.921	30.842	20.957	19.221	15.758	6.481	4.588	4.117
Os08g0556500	6.391	3.832	3.832	20.501	24.063	18.258	24.772	20.708	35.097	13.073	18.971	16.414
Os08g0556900	0.441	0.303	0.303	2.118	1.437	0.629	1.681	1.002	1.019	40.756	44.049	43.611
Os08g0560000	0	0	0	8.373	6.191	6.991	15.458	10.91	14.318	4.045	5.492	3.404
Os08g0560500	1.271	1.297	1.297	4.01	7.34	5.116	426.812	414.047	373.862	47.356	51.361	47.787
Os08g0562600	12.661	8.968	8.968	67.995	57.186	64.122	63.267	57.94	49.275	40.854	46.302	40.969
Os08g0564700	0.278	0.724	0.724	3.69	3.59	3.435	7.048	7.436	5.882	32.954	35.465	35.47
Os09g0106700	16.822	12.442	12.442	46.596	40.938	40.268	61.527	56.472	50.542	47.963	47.806	52.009
Os09g0110100	0.08	0.493	0.493	2.177	1.456	1.708	3.84	4.152	3.987	4.893	4.509	4.365
Os09g0110500	1.702	1.403	1.403	3.519	4.675	4.402	4.386	5.571	3.833	4.398	5.429	5.537
Os09g0114500	3.591	3.262	3.262	8.874	8.651	9.03	21.755	22.179	23.271	36.791	36.771	34.448
Os09g0127800	4.025	4.252	4.252	18.495	16.097	17.273	11.177	11.495	11.352	13.263	11.882	13.478
Os09g0133800	1.481	1.099	1.099	5.658	7.076	6.6	5.116	3.669	5.886	4.797	5.135	4.816
Os09g0134900	0.793	0.254	0.254	1.217	1.753	1.334	3.271	3.409	4.636	2.374	2.492	2.438
Os09g0261400	9.616	12.496	12.496	29.505	23.068	23.56	31.4	30.735	28.359	17.78	25.127	21.2
Os09g0266400	4.848	5.635	5.635	17.799	21.014	20.711	13.741	11.951	12.815	13.258	13.385	13.288
Os09g0278900	4.046	3.961	3.961	17.381	14.679	14.015	10.782	8.31	11.841	7.414	8.342	14.586
Os09g0286600	0.222	0.092	0.092	2.454	2.028	1.523	1.403	1.151	1.637	20.029	18.655	20.1
Os09g0306632	0	0.508	0.508	2.901	4.693	6.577	9.413	6.859	9.625	4.205	6.504	1.815
Os09g0309500	10.699	18.276	18.276	43.95	33.321	44.885	49.85	47.708	42.292	75.712	81.441	77.668
Os09g0315100	1.029	0.479	0.479	8.7	11.609	9.122	3.072	3.391	3.645	3.385	3.613	4.238
Os09g0323000	3.366	1.756	1.756	5.649	6.587	4.475	12.747	8.37	12.906	14.286	15.077	16.942
Os09g0323500	4.976	3.865	3.865	16.442	15.728	16.457	18.813	19.883	16.373	30.795	32.082	31.991
Os09g0337500	0.151	0.093	0.093	0.741	0.615	0.776	0.715	0.839	1.112	1.055	0.787	0.466
Os09g0357250	0.562	0.629	0.629	5.666	5.027	5.413	2.916	1.948	2.831	1.697	1.162	1.796
Os09g0365000	0.358	0.107	0.107	1.678	1.656	1.209	1.799	1.744	1.317	1.154	1.249	1.858
Os09g0376300	5.441	5.54	5.54	19.738	19.517	20.022	30.575	33.977	28.953	66.554	65.93	64.421
Os09g0376350	15.142	1.783	1.783	31.526	28.217	33.369	46.54	51.398	60.02	85.542	85.92	112.356
Os09g0392666	15.571	17.305	17.305	45.782	49.109	48.369	37.584	47.383	43.696	35.479	39.61	47.913
Os09g0395600	0.192	0	0	1.374	1.92	1.024	5.153	4.335	4.328	13.656	11.028	12.993
Os09g0399800	0	0.247	0.247	1.38	0.831	0.685	6.45	5.57	5.242	20.952	23.614	21.747
Os09g0406900	1.193	0.768	0.768	2.882	2.99	3.386	3.061	2.619	3.017	1.652	2.208	2.172
Os09g0407050	0.73	1.203	1.203	4.03	2.38	2.293	13.829	15.496	14.659	9.952	9.949	7.946
Os09g0407700	4.568	6.467	6.467	35.951	34.325	38.465	41.944	37.399	38.687	23.019	18.116	17.065
Os09g0407800	0.65	0.301	0.301	3.342	3.525	2.484	2.278	2.691	2.044	1.662	1.724	1.459
Os09g0414600	2.003	1.189	1.189	8.376	8.484	7.325	6.032	6.036	5.497	5.427	4.028	4.276
Os09g0414701	0.243	1.002	1.002	3.131	4.992	3.609	3.741	2.825	3.582	2.402	3.272	2.86
Os09g0415800	0	0.045	0.045	0.637	1.177	0.75	2.46	2.874	3.318	6.076	4.306	5.599
Os09g0416600	11.35	12.893	12.893	134.04	122.665	138.56	92.639	96.949	81.443	80.313	79.301	74.301
Os09g0421166	2.31	0.952	0.952	14.279	10.225	12.069	5.082	8.677	12.878	9.114	7.11	11.947
Os09g0425500	0.204	2.35	2.35	86.199	79.932	95.377	119.104	150.982	108.736	49.969	47.146	48.647
Os09g0426100	0.057	0	0	1.147	1.072	0.55	1.566	0.974	1.638	1.545	1.488	2.001
Os09g0431900	0	0.318	0.318	2.21	0.923	2.131	11.169	13.198	12.34	19.29	15.238	20.436
Os09g0433600	12.142	12.975	12.975	51.328	51.181	57.295	29.825	33.192	24.955	51.663	56.007	53.464
Os09g0434100	7.62	8.099	8.099	40.558	43.6	45.498	25.185	23.464	28.013	21.448	23.827	20.127
Os09g0446200	3.806	2.824	2.824	9.469	9.635	9.785	7.212	8.413	8.7	8.327	8.362	8.186
Os09g0454300	0.458	0.323	0.323	1.966	1.834	1.793	1.962	3.537	2.57	4.235	4.577	4.964
Os09g0455200	0.251	0.207	0.207	6.46	4.168	5.227	4.403	3.675	3.224	5.084	4.05	3.319
Os09g0457900	0	0.079	0.079	20.472	20.008	21.416	3.028	3.926	2.494	2.092	2.001	1.636
Os09g0459900	0.864	1.709	1.709	14.734	14.646	14.754	159.838	174.825	156.264	16.135	15.989	20.18
Os09g0481600	0.171	0.282	0.282	0.805	1.303	1.206	1.847	1.846	1.715	2.218	3.65	2.284
Os09g0491532	0	0.129	0.129	3.036	3.278	2.467	1.922	1.667	1.952	2.409	3.172	3.143
Os09g0491596	0.251	0.725	0.725	2.005	1.885	2.37	1.489	2.732	3.342	7.456	8.715	9.025
Os09g0493700	2.874	2.953	2.953	12.344	13.555	11.731	7.76	7.327	7.463	7.809	7.879	7.011
Os09g0503100	0.953	2.214	2.214	4.041	3.334	3.812	7.115	6.79	6.662	7.739	8.692	9.69
Os09g0509500	0.592	0.163	0.163	4.598	5.177	4.676	9.731	7.203	10.801	5.445	6.074	6.181
Os09g0511900	0	0.091	0.091	1.587	0.897	1.257	0.608	1.168	0.795	15.79	17.48	14.926
Os09g0526800	2.643	1.961	1.961	5.514	6.464	6.229	9.286	9.102	9.701	15.903	17.459	18.764
Os09g0532900	0.539	0.46	0.46	1.322	1.405	1.67	3.811	2.975	3.88	4.931	4.195	4.72
Os09g0533300	22.508	21.025	21.025	43.276	42.85	44.76	188.908	173.791	163.526	103.639	108.679	109.508
Os09g0533900	17.023	18.928	18.928	38.11	39.15	41.251	51.222	54.838	55.037	117.617	120.365	112.57
Os09g0538400	17.041	18.18	18.18	44.412	46.877	46.963	81.994	84.782	77.82	48.867	47.981	48.969
Os09g0539901	0	0	0	2.434	2.469	5.459	3.558	4.192	1.042	2.827	1.942	3.926
Os09g0543900	0.103	0.211	0.211	3.368	2.944	4.366	0.81	0.674	0.385	0.734	0.414	1.057
Os09g0545300	0.305	0.754	0.754	3.086	1.69	1.567	57.151	62.557	60.782	22.443	22.98	27.356
Os09g0546700	0	0	0	2.044	3.91	2.537	4.207	6.061	5.262	28.306	31.536	29.792
Os09g0553200	51.352	47.921	47.921	128.374	118.481	119.802	177.706	155.089	181.639	148.878	162.129	135.92
Os09g0553600	9.073	8.346	8.346	16.42	18.224	18.406	26.214	25.725	28.199	19.813	18.678	19.347
Os09g0554300	0.607	0.773	0.773	6.126	4.425	4.884	6.967	6.72	6.823	63.739	64.05	59.34
Os09g0561500	0	0	0	1.517	1.261	0.873	0.887	0.409	0.702	0.276	0.666	0.741
Os09g0561600	0	0.175	0.175	4.719	3.464	4.394	0.839	0.773	2.186	0.579	0.772	0.925
Os09g0567500	0.21	0.086	0.086	0.965	1.026	0.629	1.78	1.564	2.213	14.873	14.615	14.012
Os10g0102400	6.524	6.957	6.957	30.55	28.168	32.131	33.651	31.729	34.722	38.198	34.995	29.76
Os10g0107600	0	0.131	0.131	0.521	0.502	0.758	0.838	1.033	1.196	0.724	0.518	0.672
Os10g0111700	1.142	2.142	2.142	8.482	6.395	7.852	5.348	4.937	7.079	4.725	4.507	4.983
Os10g0114850	0.576	0.831	0.831	8.398	9.396	8.396	6.597	4.734	9.41	6.581	3.297	6.02
Os10g0116800	0	0.291	0.291	1.462	2.878	1.513	70.928	65.67	63.151	32.43	36.893	37.396
Os10g0117800	0	0	0	1.446	2.833	2.058	0.691	0.681	0.564	1.791	1.995	1.585
Os10g0139700	0.354	0.049	0.049	2.243	1.692	1.751	4.049	4.589	3.271	4.3	3.929	3.816
Os10g0146901	0.372	0.613	0.613	20.607	18.185	20.673	6.164	6.578	5.802	6.59	9.677	9.992
Os10g0147400	0	0	0	0.853	1.053	1.931	1.008	1.082	1.194	1.075	0.683	1.437
Os10g0150300	0.901	1.765	1.765	8.296	6.393	6.566	23.128	27.055	19.082	242.892	241.802	237.589
Os10g0155300	0	0	0	1.584	1.473	1.567	3.567	2.529	3.545	4.786	4.943	5.176
Os10g0160700	7.532	7.819	7.819	15.75	16.012	15.142	22.247	23.271	16.933	17.309	18.03	19.211
Os10g0161400	0.958	0.499	0.499	15.884	18.411	16.315	9.134	8.257	9.222	2.406	2.715	2.522
Os10g0169200	19.329	29.39	29.39	358.748	312.796	328.492	106.153	132.791	97.458	161.664	147.77	166.732
Os10g0190900	1.148	2.957	2.957	4.886	4.258	4.836	5.211	6.165	4.52	24.994	26.755	22.589
Os10g0210500	0.11	0.332	0.332	0.763	1.146	0.502	1.04	0.592	1.058	7.335	8.893	11.22
Os10g0213800	19.277	17.512	17.512	98.721	97.44	113.798	91.772	77.996	89.256	45.656	48.154	53.034
Os10g0317900	1.089	1.197	1.197	2.419	2.402	2.134	10.894	11.433	10.974	22.351	23.99	20.607
Os10g0351500	0.428	0	0	3.413	2.762	2.371	1.25	1.665	1.014	0.992	0.95	1.083
Os10g0358600	1.049	1.112	1.112	4.645	2.346	4.025	4.497	4.471	4.896	5.417	4.44	3.485
Os10g0361300	12.217	12.015	12.015	120.874	121.481	114.5	4230.72	4825.71	4026.95	170.104	181.09	165.384
Os10g0362300	2.281	2.532	2.532	5.6	5.665	5.529	7.353	6.54	8.006	7.734	7.687	7.348
Os10g0363100	2.597	4.596	4.596	7.927	8.832	9.596	11.238	12.256	12.952	8.642	8.673	7.644
Os10g0376900	0	0	0	1.976	1.485	1.884	2.976	1.905	2.315	13.545	13.533	13.772
Os10g0377400	7.532	6.354	6.354	92.123	93.4	84.27	33.885	30.154	32.302	43.414	38.091	39.642
Os10g0387000	14.057	9.664	9.664	32.288	30.005	27.808	55.361	53.115	54.342	37.958	33.477	36.265
Os10g0394200	0.061	0.554	0.554	2.175	1.514	1.71	8.683	7.722	6.675	25.786	23.651	19.454
Os10g0400250	0	0.133	0.133	1.257	1.266	1.14	1.022	1.363	1.402	1.25	1.452	1.999
Os10g0409400	1.383	0.784	0.784	5.676	4.623	5.284	24.364	16.387	16.988	231.258	251.56	246.485
Os10g0414700	0.332	0.157	0.157	3.671	3.499	4.557	1.312	1.656	2.36	1.133	1.279	0.615
Os10g0419600	1.164	0.64	0.64	12.952	9.312	9.355	2.941	3.138	3.813	16.877	18.179	16.03
Os10g0420266	0	0.141	0.141	4.607	1.447	3.12	5.389	7.16	5.918	3.258	3.906	3.415
Os10g0421500	0	0	0	0.502	0.533	0.344	1.189	1.066	0.896	0.44	0.811	1.013
Os10g0434300	0.911	1.952	1.952	4.415	4.217	4.214	6.04	5.847	7.37	9.251	7.909	7.718
Os10g0444700	0.988	1.824	1.824	27.179	22.548	25.238	12.884	9.408	10.278	9.644	7.607	8.79
Os10g0445500	4.793	8.496	8.496	78.242	83.238	76.75	30.655	28.655	30.687	56.784	47.194	52.615
Os10g0450800	0.117	0	0	13.272	16.242	13.96	76.245	127.429	62.783	12.276	17.394	19.129
Os10g0451700	8.242	10.797	10.797	181.595	199.414	193.394	2885.32	3530.64	2389.57	246.183	284.049	295.38
Os10g0451900	1.834	1.764	1.764	29.011	40.935	31.26	271.904	338.467	199.483	5.557	8.711	6.656
Os10g0452100	0	0.32	0.32	1.985	2.279	1.626	14.405	30.352	24.383	10.851	26.655	22.466
Os10g0452300	2.994	2.79	2.79	61.995	63.259	53.556	885.234	951.718	746.999	265.585	329.987	322.055
Os10g0452500	0	0	0	5.492	7.868	5.113	1.741	1.967	1.65	6.279	7.946	8.169
Os10g0456200	2.755	3.381	3.381	6.667	7.086	7.621	11.149	10.415	13.321	8.24	8.347	9.269
Os10g0474800	0	0.399	0.399	5.467	6	6.031	5.734	7.931	5.542	54.139	58.476	54.543
Os10g0475100	3.836	3.525	3.525	23.982	22.831	26.712	27.228	26.343	22.914	17.791	18.777	17.216
Os10g0479500	0	0.129	0.129	5.765	6.689	5.054	2.472	2.612	2.127	9.982	9.592	9.814
Os10g0479700	0.127	1.102	1.102	2.618	1.952	2.983	11.665	11.847	11.043	30.74	33.567	30.433
Os10g0481200	1.134	0	0	4.592	3.55	5.572	10.743	12.153	10.881	9.741	15.725	10.678
Os10g0496000	0.375	0.062	0.062	2.579	3.231	1.758	1.541	1.708	1.215	3.94	2.223	2.651
Os10g0497432	0.051	0.126	0.126	1.753	1.597	1.516	1.893	1.238	1.976	0.661	1.168	0.931
Os10g0499400	10.684	12.069	12.069	30.17	33.68	34.76	32.648	33.057	33.338	75.339	68.995	72.081
Os10g0502400	0.397	0.327	0.327	1.46	0.938	1.388	2.27	1.704	1.863	6.152	7.376	6.099
Os10g0504200	0.78	2.665	2.665	8.619	8.143	6.751	8.273	9.299	9.279	6.916	9.906	9.645
Os10g0508300	0	0.131	0.131	2.248	2.338	1.684	1.949	2.255	1.519	3.584	2.895	3.563
Os10g0516500	28.557	25.135	25.135	238.722	259.836	232.672	128.296	132.002	125.441	108.509	117.755	118.705
Os10g0516551	17.405	15.473	15.473	212.879	233.714	235.736	124.082	133.884	111.954	93.772	120.16	111.88
Os10g0517400	0.6	0.247	0.247	2.715	1.81	1.414	5.034	5.498	5.073	4.858	6.867	4.944
Os10g0522000	0.63	0.467	0.467	1.392	2.013	1.656	7.908	8.694	7.647	4.896	2.841	4.894
Os10g0524000	0.316	0.209	0.209	1.98	1.279	1.952	1.049	1.055	1.024	3.58	2.896	3.5
Os10g0524600	6.018	7.458	7.458	76.172	65.828	70.612	25.099	24.17	21.495	19.609	22.994	21.568
Os10g0529500	0.365	0	0	2.615	2.78	3.131	9.807	8.065	9.08	3.487	1.148	2.293
Os10g0545800	8.168	8.08	8.08	79.47	71.561	81.301	30.667	33.125	25.705	18.377	19.917	21.152
Os10g0546300	4.667	7.555	7.555	23.243	23.855	26.408	17.979	18.104	20.897	15.931	15.311	15.317
Os10g0550100	1.154	1.061	1.061	3.268	3.445	3.297	3.714	3.568	4.361	3.147	3.227	2.769
Os10g0551200	0	0.174	0.174	1.879	1.86	1.086	4.044	3.764	4.335	5.005	4.302	4.631
Os10g0552400	0	0.178	0.178	0.972	0.94	0.823	2.389	3.022	2.29	1.964	2.958	1.908
Os10g0555200	2.891	1.716	1.716	5.464	6.335	7.069	9.312	9.704	8.957	8.83	5.605	7.078
Os10g0555700	0.419	0.276	0.276	1.542	1.967	3.493	1.521	2.329	2.711	19.36	20.695	21.001
Os10g0572500	3.575	3.019	3.019	15.462	15.78	16.762	6.746	6.457	9.198	7.49	9.039	6.568
Os10g0572950	1.99	3.608	3.608	11.966	16.611	21.144	10.054	15.289	6.441	9.225	7.233	9.837
Os10g0575000	1.126	1.525	1.525	3.825	3.541	3.125	3.525	4.819	3.325	2.907	2.843	3.622
Os10g0576900	7.184	9.803	9.803	125.775	126.355	120.453	87.89	91.303	75.708	83.217	85.837	79.223
Os10g0578200	0.056	0	0	0.103	0.935	0.594	2.996	2.657	2.291	0.786	0.53	0.645
Os10g0580400	0	0.381	0.381	0.567	1.916	1.007	8.184	5.728	5.773	26.637	25.708	22.475
Os11g0102900	4.064	5.109	5.109	10.349	11.618	11.764	16.149	14.929	17.97	20.803	19.652	18.536
Os11g0103100	0.14	0.115	0.115	0.752	1.233	1.82	0.746	0.743	1.154	0.788	0.825	0.598
Os11g0104300	2.174	2.995	2.995	9.051	9.843	10.237	10.493	8.681	10.914	14.926	13.651	12.885
Os11g0104400	1.781	1.363	1.363	12.06	10.869	11.156	4.67	5.788	5	16.956	16.571	16.172
Os11g0105800	1.986	2.651	2.651	7.777	10.425	8.159	6.273	8.32	8.857	14.058	12.225	13.471
Os11g0107000	0.177	0.146	0.146	0.688	1.001	1.079	3.355	1.999	2.285	30.941	35.199	33.516
Os11g0107700	0.074	0.03	0.03	0.363	0.699	0.633	1.75	1.42	2.414	8.44	6.244	6.285
Os11g0113300	9.055	10.772	10.772	33.411	36.258	36.216	50.68	45.373	47.64	49.157	50.158	60.515
Os11g0114150	0	0	0	1.078	0.891	0.855	2.876	1.776	2.52	1.907	1.445	1.685
Os11g0118300	0.362	0.554	0.554	4.761	4.52	4.285	7.963	3.922	6.786	25.036	21.03	20.364
Os11g0120600	3.775	3.005	3.005	11.584	11.548	11.381	10.896	9.478	10.16	9.675	9.641	14.099
Os11g0121300	3.715	4.83	4.83	16.046	13.513	10.613	19.292	18.565	12.059	19.875	22.318	21.193
Os11g0121600	1.598	2.912	2.912	12.05	11.847	11.003	32.434	31.97	30.722	6.078	7.247	6.36
Os11g0127600	0	0	0	0.99	1.71	0.96	4.351	2.514	5.051	1.787	2.624	1.78
Os11g0128700	2.444	1.754	1.754	5.194	4.9	5.482	8.147	8.992	9.497	15.707	16.392	13.958
Os11g0130400	1.69	0.627	0.627	9.437	6.228	7.773	5.471	3.631	3.712	4.09	3.527	2.536
Os11g0133300	0	0	0	0.835	1.243	1.045	0.338	0.767	0.765	0.902	0.681	1.213
Os11g0141900	0	0.418	0.418	2.256	1.819	1.014	2.802	2.691	3.224	11.018	11.263	9.288
Os11g0149100	0.067	0.716	0.716	11.844	10.323	12.248	6.169	5.773	7.876	10.109	8.453	7.901
Os11g0149400	0.195	0.321	0.321	2.99	1.843	1.726	5.848	5.518	7.211	22.859	18.765	23.174
Os11g0151400	0.113	0.372	0.372	6.537	8.749	8.437	13.84	14.361	11.827	3.459	4.098	3.417
Os11g0152600	0.788	1.688	1.688	3.093	3.236	3.33	4.042	3.464	2.595	2.953	2.121	3.616
Os11g0153300	2.18	0.49	0.49	3.528	6.076	5.832	4.539	4.109	3.724	27.503	28.424	30.275
Os11g0156401	0.482	0	0	1.083	1.204	2.201	6.907	5.031	7.098	13.078	16.263	16.532
Os11g0156750	0	0	0	0.426	0.293	0.467	0.807	1.013	0.662	0.585	0.936	0.986
Os11g0166800	2.53	5.783	5.783	21.806	20.101	22.011	16.162	18.313	15.622	10.585	9.368	10.829
Os11g0180200	4.914	4.83	4.83	20.527	27.364	29.045	32.976	34.204	36.269	60.045	54.581	66.515
Os11g0182200	33.17	39.239	39.239	208.241	186.27	202.773	507.102	508.592	443.714	366.539	364.203	370.774
Os11g0205900	1.04	0.514	0.514	5.552	6.444	5.764	4.023	4.627	4.148	3.9	3.501	4.346
Os11g0206400	0.298	0.344	0.344	3.073	2.76	3.099	2.495	1.356	2.102	0.854	1.084	1.509
Os11g0212900	0.115	0	0	5.408	4.543	5.783	4.983	4.67	3.916	2.073	1.658	1.155
Os11g0224900	0.305	0.195	0.195	11.762	11.154	10.332	14.037	12.96	14.564	6.696	7.774	8.052
Os11g0226201	0.591	0.325	0.325	2.417	3.211	1.463	7.619	6.67	8.765	6.109	7.557	5.737
Os11g0226550	0	0	0	2.371	1.544	1.656	1.564	1.343	1.089	0.955	0.976	1.45
Os11g0226933	0.727	0.257	0.257	13.987	13.58	13.616	9.06	6.589	9.995	8.85	9.962	8.343
Os11g0241000	0.717	0	0	7.043	6.433	9.632	4.106	3.627	2.073	3.057	2.053	1.161
Os11g0243300	1.272	0.363	0.363	4.925	4.947	4.865	14.295	16.105	14.596	4.571	5.436	6.595
Os11g0243750	0	0	0	1.745	4.281	2.875	6.219	4.867	4.932	4.177	4.566	2.447
Os11g0246300	4.801	2.827	2.827	31.707	29.413	29.325	13.403	12.165	16.255	6.508	7.965	11.942
Os11g0256050	8.512	12.879	12.879	24.336	27.172	21.8	33.842	36.098	41.623	30.863	30.474	25.994
Os11g0267100	0.887	1.306	1.306	6.922	8.887	5.793	4.403	4.357	4.066	5.401	6.272	7.385
Os11g0271100	0	0.546	0.546	1.046	0.803	1.326	1.009	0.958	1.971	1.679	1.18	0.836
Os11g0282300	19.289	20.525	20.525	134.377	138.389	147.397	47.568	46.138	47.843	49.362	57.206	58.915
Os11g0284900	0.238	0.637	0.637	2.116	2.636	3.023	2.816	2.825	2.44	3.931	4.242	4.513
Os11g0429433	5.219	2.784	2.784	10.832	11.713	11.226	9.696	9.855	13.132	7.64	10.127	9.396
Os11g0432800	5.885	2.911	2.911	28.341	30.212	33.745	18.806	14.702	15.89	15.107	15.383	14.304
Os11g0445300	2.448	3.272	3.272	8.103	6.072	5.87	17.66	16.989	15.223	17.728	19.478	16.876
Os11g0446500	2.29	1.625	1.625	8.333	8.566	7.668	8.211	6.881	9.927	6.7	5.995	5.69
Os11g0482901	0.407	0.084	0.084	1.249	1.095	0.378	1.085	1.518	0.471	1.7	1.473	1.677
Os11g0496600	1.446	2.463	2.463	3.904	5.344	3.58	4.186	4.873	4.235	5.981	6.1	5.219
Os11g0522900	0.329	0.135	0.135	1.445	1.393	0.876	6.571	7.806	7.026	23.705	24.291	23.621
Os11g0525200	50.773	44.355	44.355	190.855	202.716	207.704	136.901	128.681	120.847	197.619	194.436	202.32
Os11g0526900	0	0.127	0.127	0.283	0.551	1.009	1.425	0.582	1.709	1.44	1.938	1.808
Os11g0528200	4.812	5.241	5.241	23.726	19.763	24.021	13.025	13.495	13.973	15.817	18.163	18.07
Os11g0538900	6.695	5.394	5.394	13.375	13.263	14.84	23.488	20.51	25.402	20.489	18.57	19.198
Os11g0550500	0	0.053	0.053	0.336	0.61	0.276	2.8	1.891	2.199	2.066	1.888	2.144
Os11g0552500	1.158	0.409	0.409	4.466	3.129	5.482	7.902	7.735	7.315	8.684	8.631	10.856
Os11g0558300	0.139	0	0	0.427	0.878	1.379	6.23	5.092	6.412	17.184	14.092	16.172
Os11g0569600	0	0	0	0.434	0.423	0.32	2.024	2.443	2.759	0.884	1.051	1.093
Os11g0575900	2.092	2.3	2.3	7.276	6.914	7.332	7.819	9.591	7.096	8.75	7.513	8.702
Os11g0581700	0.298	0	0	1.831	2.184	1.762	3.875	3.772	3.067	2.487	2.299	3.279
Os11g0588400	0.972	1.131	1.131	3.141	2.909	3.855	6.141	5.797	5.95	3.763	5.505	4.527
Os11g0591100	40.638	37.873	37.873	126.127	141.87	134.785	278.55	295.81	305.069	315.166	333.682	335.426
Os11g0591200	1.246	1.827	1.827	4.121	5.419	4.549	3.717	3.745	3.962	9.583	6.573	7.458
Os11g0591300	0.072	1.491	1.491	5.282	8.161	6.405	3.94	4.278	4.265	6.016	6.281	5.491
Os11g0592600	0.237	0.829	0.829	2.504	2.314	2.196	7.471	6.548	6.804	33.228	32.69	36.411
Os11g0607100	0.218	0.252	0.252	1.74	1.423	1.645	1.653	1.323	1.084	0.982	1.234	1.695
Os11g0616300	0	0.1	0.1	1.414	1.938	2.495	1.676	1.288	1.998	3.68	3.184	3.284
Os11g0622150	0	0	0	2.768	4.483	1.841	4.409	4.235	4.469	2.782	4.048	1.896
Os11g0622200	0	0	0	4.752	4.084	3.671	3.773	2.332	2.286	3.258	2.995	2.812
Os11g0629400	0.436	1.078	1.078	3.209	4.547	5.394	9.748	11.97	11.923	143.601	158.219	176.709
Os11g0629500	2.55	4.204	4.204	15.749	11.213	13.441	29.031	27.779	32.856	18.227	17.333	18.058
Os11g0629600	0.031	0.052	0.052	0.326	0.326	0.465	2.05	2.072	2.785	2.282	1.874	2.209
Os11g0637700	24.115	18.062	18.062	61.79	58.887	55.49	69.964	68.423	66.743	51.911	54.966	54.49
Os11g0648100	0.585	0.395	0.395	2.122	2.013	2.949	9.452	8.957	11.564	10.556	14.077	11.868
Os11g0655000	2.742	2.001	2.001	13.489	11.815	11.095	8.305	9.544	11.277	7.815	6.083	7.408
Os11g0673200	1.003	0.223	0.223	3.623	4.354	4.167	16.634	18.219	16.773	7.761	7.663	6.949
Os11g0684700	0.228	0.054	0.054	0.918	0.955	0.744	2.055	1.596	2.614	3.505	2.563	2.49
Os11g0686500	0.278	0.481	0.481	0.75	0.96	0.793	0.811	0.997	1.092	0.72	0.972	0.964
Os11g0700900	4.69	3.515	3.515	16.134	16.268	18.717	63.567	56.437	51.428	133.043	132.323	144.041
Os11g0701000	1.284	0	0	23.934	22.717	18.433	23.571	25.561	19.392	219.693	240.75	223.089
Os11g0701200	0.763	0	0	23.425	16.743	21.81	51.463	51.334	34.865	14.64	9.444	12.301
Os11g0701400	0.98	0.646	0.646	71.568	71.336	77.552	311.531	338.551	264.34	384.757	379.18	356.593
Os11g0701500	1.035	0.597	0.597	28.831	19.911	27.908	28.516	34.007	23.031	414.887	427.074	422.891
Os11g0702200	0.709	0.438	0.438	324.755	280.721	288.694	207.312	209.261	179.749	123.438	121.225	120.169
Os12g0105500	0	0.493	0.493	4.766	5.65	5.632	6.683	6.645	6.62	6.11	5.765	8.791
Os12g0107300	2.243	3.081	3.081	9.756	8.711	10.165	8.106	8.163	7.893	6.184	5.402	6.424
Os12g0108200	3.302	3.944	3.944	7.856	8.834	6.275	10.321	9.198	9.699	8.959	7.939	10.073
Os12g0113900	0	0	0	0.827	1.231	0.885	1.543	2.112	2.649	0.551	0.862	1.467
Os12g0114500	24.263	8.682	8.682	49.986	43.563	46.083	347.147	378.643	339.854	183.885	161.552	164.621
Os12g0114800	17.523	18.349	18.349	47.468	57.968	50.96	272.965	297.925	270.113	1378.04	1401.48	1461.35
Os12g0117400	0.159	0.261	0.261	2.368	2.31	3.231	4.925	2.913	3.942	17.912	16.12	14.653
Os12g0117600	0.048	0.397	0.397	1.889	2.165	2.281	3.874	3.891	3.782	3.51	3.401	2.747
Os12g0126200	0	0.197	0.197	2.106	4.946	1.961	6.303	5.65	6.691	5.661	6.825	7.095
Os12g0127200	1.917	2.559	2.559	6.275	6.669	6.677	13.552	10.847	8.919	7.906	7.683	7.953
Os12g0127800	3.476	0.239	0.239	5.422	7.086	6.538	9.15	9.374	7.201	16.098	15.895	12.959
Os12g0130500	0	0	0	0.935	0.698	0.423	0.943	1.561	1.071	0.842	0.776	0.412
Os12g0133050	26.25	19.483	19.483	50.042	46.48	52.468	52.421	52.491	54.909	61.444	52.288	58.668
Os12g0145900	0.121	0	0	1.362	0.684	1.383	5.001	4.793	5.69	4.813	6.192	5.722
Os12g0146275	6.972	5.173	5.173	13.37	11.368	14.639	15.001	15.245	13.199	14.855	15.959	15.594
Os12g0149300	0	0	0	1.303	0.715	0.861	0.865	1.385	0.673	1.447	1.337	1.33
Os12g0154600	8.923	3.704	3.704	32.969	29.139	24.991	15.076	15.205	15.041	20.676	19.954	21.852
Os12g0155250	0.337	0.357	0.357	1.24	0.785	1.265	1.558	1.849	2.504	3.347	4.86	3.513
Os12g0160900	0.82	2.422	2.422	6.918	5.815	6.694	5.664	5.181	5.351	4.076	4.393	4.564
Os12g0198200	0	0	0	13.112	13.261	15.555	7.8	6.214	6.972	2.506	2.629	3.178
Os12g0211500	0	0.115	0.115	0.876	0.681	0.935	19.516	16.897	17.851	12.248	10.852	11.208
Os12g0224400	0	0	0	0.904	1.295	1.097	1.213	1.683	1.147	1.004	1.422	1.093
Os12g0228400	0.481	0.495	0.495	2.341	1.587	1.596	1.21	1.58	1.997	1.782	1.476	1.45
Os12g0229100	3.682	1.939	1.939	12.49	12.808	12.74	7.591	6.619	7.391	11.228	8.194	10.114
Os12g0238900	6.159	4.745	4.745	24.726	23.126	24.435	19.997	22.145	20.464	16.17	14.958	14.128
Os12g0274200	0.534	0	0	1.311	1.533	1.465	3.29	5.509	4.817	16.9	17.263	18.676
Os12g0277400	7.264	6.807	6.807	31.146	37.032	34.923	18.971	17.169	16.186	20.488	18.934	19.312
Os12g0289600	0.767	0.19	0.19	4.047	3.852	2.541	10.233	11.283	12.014	13.073	11.824	10.653
Os12g0292900	0.663	0.097	0.097	1.964	1.884	1.472	3.143	2.585	3.452	8.169	5.912	5.513
Os12g0409800	0.193	0.287	0.287	0.736	0.706	0.685	4.307	4.987	4.159	4.167	5.052	3.984
Os12g0447466	0	0	0	1.425	0.558	1.606	3.57	1.668	1.625	2.416	3.044	2.877
Os12g0460400	0	0	0	6.601	7.609	6.925	43.305	43.431	43.529	4.029	1.938	2.319
Os12g0481400	0	0	0	0.406	0.208	0.326	0.468	0.426	0.619	0.482	0.246	0.335
Os12g0487832	0.908	0.842	0.842	4.319	5.627	5.318	9.769	5.796	7.48	4.257	3.974	2.806
Os12g0489100	6.67	6.02	6.02	31.333	36.902	32.753	25.514	17.528	25.826	20.308	21.445	17.767
Os12g0529800	0.25	0.309	0.309	2.572	1.958	2.251	2.173	2.277	2.061	5.757	4.084	4.675
Os12g0556900	0.899	1.077	1.077	11.479	7.885	11.341	3.16	3.427	3.589	6.962	8.689	9.038
Os12g0560400	9.028	6.252	6.252	38.894	30.856	38.069	27.373	33.411	29.331	41.613	31.728	36.241
Os12g0561900	1.952	0.704	0.704	7.485	5.887	6.586	9.39	10.915	8.814	275.165	289.68	256.988
Os12g0562232	11.265	8.513	8.513	23.235	19.593	24.672	24.953	18.825	34.73	45.017	47.188	32.967
Os12g0562477	1.383	0.668	0.668	7.463	5.973	7.276	2.749	3.641	3.474	4.455	3.66	3.256
Os12g0568900	0	0.339	0.339	2.018	2.748	1.938	11.036	13.198	9.625	16.608	15.361	16.757
Os12g0570400	0	0	0	2.362	1.586	1.91	11.517	14.852	9.662	5.594	6.206	3.577
Os12g0570700	7.557	8.259	8.259	20.708	25.907	17.071	119.618	123.862	122.83	763.694	741.051	785.242
Os12g0571100	1.159	2.07	2.07	16.83	11.589	10.483	170.638	133.768	142.124	257.048	349.115	300.101
Os12g0572500	1.449	0.796	0.796	3.007	3.151	2.208	3.106	2.442	2.074	4.564	3.856	5.199
Os12g0574700	1.403	1.322	1.322	6.182	4.544	6.099	5.263	5.549	6.113	5.673	6.681	5.959
Os12g0577800	2.321	2.017	2.017	6.448	6.117	6.057	11.64	9.784	10.571	10.03	9.671	10.357
Os12g0580950	0.579	0	0	2.06	3.322	2.182	19.376	20.482	16.661	35.989	35.458	33.997
Os12g0586600	15.936	16.101	16.101	41.094	39.324	38.786	40.109	37.388	38.959	38.598	38.653	34.47
Os12g0590900	0	0	0	0.65	0.091	0.319	0.352	0.254	0.451	0.532	0.676	0.443
Os12g0599800	2.096	4.092	4.092	13.267	15.468	12.857	30.831	36.303	27.673	20.457	21.758	21.814
Os12g0600400	3.141	2.119	2.119	15.729	17.416	12.238	20.35	19.672	23.071	20.591	22.687	22.65
Os12g0606100	2.625	1.486	1.486	6.502	4.683	5.421	7.966	8.171	9.654	5.909	5.856	6.106
Os12g0612400	5.231	6.384	6.384	28.069	28.396	27.156	21.712	21.68	23.277	18.186	17.447	18.393
Os12g0616900	16.544	12.902	12.902	55.474	52.884	56.418	35.599	36.508	37.264	60.568	64.22	67.154
Os12g0632600	0	0	0	1.222	0.325	1.252	1.337	1.359	0.576	2.24	1.944	2.169
Os12g0633700	0.138	0.057	0.057	2.252	1.716	1.622	1.531	2.1	2.562	0.991	0.979	1.712
Os12g0638200	3.474	3.367	3.367	11.035	12.678	10.542	11.381	8.782	10.992	32.172	35.054	32.415
Os12g0639800	0	0.296	0.296	5.393	4.269	3.996	1.77	2.539	2.436	1.162	1.932	1.9

## Sheet: Table S4
Table S4
Xian133-unique sustained down-regulated DEGs​
Genes	Xian133-0h-1_Count	Xian133-0h-2_Count	Xian133-0h-3_Count	Xian133-6h-1_Count	Xian133-6h-2_Count	Xian133-6h-3_Count	Xian133-3d-1_Count	Xian133-3d-2_Count	Xian133-3d-3_Count	Xian133-10d-1_Count	Xian133-10d-2_Count	Xian133-10d-3_Count
Os01g0109750	6.381	9.986	9.986	5.111	3.245	3.955	1.366	2.242	1.813	2.655	3.495	3.565
Os01g0123900	1.721	3.04	3.04	0	0	0.211	0.776	0.932	1.847	0.084	0	0
Os01g0124000	6.489	3.248	3.248	0.284	0.227	0.463	1.83	1.055	0.804	0.079	0	0.136
Os01g0131600	0.78	1.879	1.879	0.221	0.039	0.206	0.332	0.182	0.173	0.164	0.081	0
Os01g0138100	1.182	3.013	3.013	0.594	0.351	0.983	0.255	0.761	0.249	0.073	0.217	0
Os01g0139900	2.353	2.789	2.789	0.451	0.096	1.092	0.464	0.074	0.51	1.404	0.396	0.779
Os01g0145000	9.729	7.503	7.503	2.311	3.275	1.255	1.487	2.38	0.363	1.07	0.423	0.924
Os01g0148500	5.478	6.04	6.04	2.143	1.92	1.487	1.135	1.523	1.385	0	0.046	0
Os01g0155200	20.462	19.765	19.765	6.621	6.875	7.511	0.849	0.794	0.86	0	0.028	0.073
Os01g0167400	51.189	51.584	51.584	24.681	26.124	25.448	4.855	3.823	3.459	3.909	4.42	5.184
Os01g0176300	1.545	1.205	1.205	0.564	0.79	0.835	1.055	0.886	0.772	0.569	0.197	0.565
Os01g0180900	0.213	1.577	1.577	0.522	0.231	0.486	0.112	0.107	0.164	0	0	0
Os01g0182100	11.216	12.448	12.448	3.576	3.351	3.473	3.117	3.326	3.441	0.513	0.633	0.258
Os01g0182500	33.332	35.738	35.738	15.645	21.417	13.036	8.224	10.181	11.354	6.967	10.552	13.955
Os01g0184000	27.276	32.587	32.587	13.195	12.18	14.002	13.536	12.539	13.145	6.587	8.249	7.524
Os01g0184700	4.767	6.301	6.301	2.724	2.091	2.113	3.634	2.659	3.041	2.242	2.047	2.37
Os01g0184900	155.871	147.03	147.03	68.907	76.631	70.579	69.748	73.585	76.864	54.969	55.349	55.944
Os01g0185400	82.475	85.666	85.666	37.319	39.593	38.099	36.326	38.258	36.708	34.062	34.629	37.343
Os01g0187900	94.995	109.514	109.514	49.664	52.977	51.036	15.524	18.019	14.09	11.749	11.898	13.87
Os01g0193400	1.194	0.931	0.931	0.059	0	0.147	0.204	0	0.037	0.154	0	0.057
Os01g0209500	0.819	1.497	1.497	0.59	0.604	0.529	0.056	0.162	0.103	0.073	0	0
Os01g0210550	3.216	7.955	7.955	0	0.15	0.131	0.181	0.232	0.93	0	0.155	0.135
Os01g0219500	1.877	0.752	0.752	0.165	0.28	0.215	0.424	0.244	0.248	0.037	0.325	0.284
Os01g0227350	6.685	6.544	6.544	2.769	1.689	2.101	0.198	0.084	0.145	0.627	0.281	0.393
Os01g0227400	1.919	2.792	2.792	0.554	1.105	0.71	0.089	0	0	0	0	0.066
Os01g0234900	71.387	71.187	71.187	23.133	24.26	25.796	29.566	31.373	32.398	35.096	31.745	36.672
Os01g0253000	3.171	2.015	2.015	0.243	0.086	0.189	0	0	0	0	0	0
Os01g0253300	980.414	962.536	962.536	247.04	251.782	255.929	334.052	377.214	368.649	267.77	288.014	275.345
Os01g0253600	44.156	45.262	45.262	13.816	10.8	11.701	19.84	18.432	17.381	25.353	21.318	23.168
Os01g0256900	74.723	82.102	82.102	38.393	40.95	38.146	37.616	36.938	32.396	37.382	46.659	46.452
Os01g0265900	17.338	18.725	18.725	7.475	7.801	10.595	7.711	7.434	5.265	6.359	6.205	5.167
Os01g0275500	0.948	1.432	1.432	0.073	0.026	0.226	0	0.02	0	0	0.027	0
Os01g0275800	2.471	1.917	1.917	0.758	0.521	0.955	0.23	0.808	0.63	0.446	0.147	0.043
Os01g0276000	141.607	140.746	140.746	58.035	69.106	63.023	71.102	81.576	78.084	79.318	65.133	74.972
Os01g0279700	14.938	14.251	14.251	3.563	2.804	3.47	5.215	5.221	5.125	7.223	9.669	6.574
Os01g0295700	120.168	133.708	133.708	72.283	69.282	68.254	34.299	33.137	31.018	12.443	13.368	12.822
Os01g0306400	412.803	414.482	414.482	184.999	168.821	174.609	3.154	3.268	2.855	0.099	0.049	0.043
Os01g0323300	6.545	7.379	7.379	3.673	3.028	4.762	2.783	2.263	2.361	2.479	2.862	3.556
Os01g0387133	2.761	7.131	7.131	1.016	1.56	0.946	2.47	1.396	2.66	2.008	1.363	1.733
Os01g0393100	2.598	1.812	1.812	0.041	0.348	0.533	0.736	0.842	0.424	0	0	0
Os01g0501700	62.652	75.171	75.171	11.117	14.179	12.982	12.218	13.929	14.225	20.793	19.514	23.591
Os01g0509400	2.797	7.32	7.32	0.97	1.587	1.668	0.768	2.029	1.266	2.156	2.784	2.649
Os01g0510701	5.114	3.198	3.198	1.407	0.575	1.008	2.367	1.248	1.529	3.126	2.968	1.142
Os01g0511200	53.515	59.61	59.61	27.69	30.319	28.281	32.228	33.547	33.589	33.944	30.812	32.089
Os01g0514000	207.342	230.809	230.809	62.923	62.373	65.615	110.787	138	116.363	86.324	91.485	94.402
Os01g0518500	1.245	0.912	0.912	0.226	0	0.079	0.182	0.07	0.08	0.063	0	0.136
Os01g0530400	34.857	31.738	31.738	13.131	13.506	15.621	8.689	9.015	9.908	8.314	8.029	8.193
Os01g0531000	9.66	11.313	11.313	3.546	5.182	6.706	4.562	4.336	3.81	1.231	2.37	1.328
Os01g0535900	11.495	9.476	9.476	2.879	2.716	4.155	4.075	4.21	4.34	4.959	4.067	3.901
Os01g0538000	1.607	2.284	2.284	0.136	0	0	0.744	0.448	0.448	0	0	0.163
Os01g0541600	12.127	9.705	9.705	3.09	5.643	5.51	5.823	6.167	4.878	3.143	3.151	2.003
Os01g0542100	2.535	0.621	0.621	0.046	0.18	0.115	0.04	0.152	0.145	0.103	0.186	0.162
Os01g0566900	985.943	946.325	946.325	320.177	317.687	305.222	541.528	596.16	569.546	356.377	329.856	358.827
Os01g0588600	9.567	6.184	6.184	0.934	0.638	0.932	0.086	0	0	0	0	0
Os01g0593000	45.817	46.763	46.763	19.339	20.159	22.299	24.404	25.43	25.434	18.347	19.013	14.054
Os01g0618100	29.288	36.807	36.807	10.012	7.734	8.503	4.839	5.552	6.349	6.837	8.519	7.495
Os01g0629600	13.618	9.786	9.786	5.408	4.465	4.452	2.53	2.135	2.442	1.192	0.588	1.114
Os01g0633100	14.084	17.123	17.123	3.343	2.773	4.327	3.427	3.403	2.483	0.574	0.835	0.808
Os01g0636600	1.324	1.559	1.559	0.595	0.586	0.756	0.523	1.099	0.834	0.564	0.271	0.57
Os01g0653700	20.783	23.853	23.853	7.726	11.468	8.485	6.941	6.796	8.018	7.856	7.125	8.188
Os01g0658700	31.636	31.612	31.612	18.652	16.919	17.27	4.541	5.274	4.238	4.037	2.733	2.987
Os01g0668600	3.765	2.496	2.496	1.507	0.614	0.561	0.969	1.159	0.852	1.2	0.689	1.108
Os01g0670800	26.363	25.135	25.135	12.116	14.527	13.49	14.092	12.783	14.745	12.499	11.315	9.257
Os01g0674700	18.74	19.522	19.522	7.277	8.333	9.255	7.774	7.529	7.936	6.377	7.128	5.837
Os01g0677500	0.711	1.842	1.842	0.873	0.133	0.232	0.401	0.565	0.117	0	0	0
Os01g0679700	893.735	922.766	922.766	314.069	331.256	321.582	459.992	567.311	502.096	372.963	375.286	428.762
Os01g0681000	1.018	1.192	1.192	0	0.07	0.031	0.254	0.19	0.526	0	0.18	0.126
Os01g0681600	81.381	75.243	75.243	42.291	42.583	41.335	44.26	41.076	40.677	31.88	27.616	24.532
Os01g0685400	56.458	64.484	64.484	27.743	29.624	22.947	16.27	19.082	17.321	16.272	18.049	18.812
Os01g0702000	32.019	30.203	30.203	9.368	13.327	13.732	10.075	12.665	10.816	3.043	2.108	3.133
Os01g0705300	22.416	19.934	19.934	3.475	3.628	3.14	5.68	5.675	5.276	6.631	7.377	6.959
Os01g0708000	92.007	96.059	96.059	39.852	39.376	37.606	53.356	59.221	51.408	45.536	44.43	34.809
Os01g0715000	6.416	6.124	6.124	1.628	2.517	2.315	3.58	4.439	3.067	3.256	3.832	3.237
Os01g0721100	6.146	4.634	4.634	2.737	2.786	2.484	2.337	2.406	2.621	1.073	1.034	1.037
Os01g0726400	10.329	3.177	3.177	3.027	2.715	1.321	2.313	1.325	1.426	1.892	0.934	0.998
Os01g0729200	30.547	32.408	32.408	9.862	12.517	10.737	9.647	7.52	9.405	6.701	6.84	5.355
Os01g0730200	9.903	8.807	8.807	4.42	3.562	2.983	3.27	2.913	1.873	0.614	0.646	0.777
Os01g0731100	2.618	4.007	4.007	0.516	0.244	0.267	0.517	0.803	0	0.191	0.126	0.11
Os01g0733001	16.593	19.708	19.708	2.211	1.638	0.873	1.982	2.704	2.587	3.498	4.042	2.763
Os01g0733801	14.613	11.201	11.201	4.72	3.121	3.76	5.465	6.005	5.335	5.069	6.041	6.287
Os01g0738600	19.306	16.944	16.944	5.427	4.815	5.523	8.617	8.794	7.829	2.752	3.325	3.72
Os01g0743800	40.266	51.899	51.899	22.134	25.065	27.277	25.889	25.993	28.735	8.317	6.976	10.267
Os01g0752600	5.969	8.372	8.372	3.485	4.434	4.287	4.811	4.254	4.313	1.752	2.065	1.879
Os01g0757800	5.306	5.187	5.187	2.726	1.744	3.149	1.299	1.747	2.163	1.879	2.603	1.307
Os01g0762500	220.133	196.048	196.048	76.157	85.195	63.79	39.439	58.01	30.367	0.484	0.174	0.152
Os01g0771300	14.661	6.553	6.553	6.07	3.802	4.844	5.579	6.162	4.391	3.252	2.854	2.599
Os01g0778900	43.938	44.645	44.645	12.165	11.596	18.799	20.976	24.59	23.863	7.664	8.255	9.142
Os01g0811001	3.663	4.291	4.291	1.735	1.928	2.717	2.182	2.307	2.34	0.92	1.168	0.983
Os01g0819400	2.692	2.959	2.959	0.184	0	0.085	0.236	0.529	0.605	0	0	0
Os01g0820800	7.315	5.692	5.692	1.513	2.68	1.315	1.687	1.787	1.235	0	0	0
Os01g0830300	128.197	126.988	126.988	34.259	36.412	32.882	51.698	66.204	59.763	40.179	32.713	43.811
Os01g0857700	258.721	250.036	250.036	113.689	129.497	120.566	126.851	133.134	121.782	99.62	98.442	103.263
Os01g0867100	7.399	11.938	11.938	5.432	5.655	4.85	4.91	3.764	5.143	2.043	2.323	2.271
Os01g0867200	35.353	38.713	38.713	14.013	12.865	12.397	19.407	18.947	20.349	11.742	10.419	11.877
Os01g0872500	2.617	2.822	2.822	0.68	0.689	1.093	0.914	0.738	0.96	0.275	0.305	0.148
Os01g0874100	7.571	8.174	8.174	1.254	1.792	2.067	3.333	2.676	2.575	4.728	3.789	4.732
Os01g0881966	13.998	10.77	10.77	3.579	4.869	4.399	4.789	5.072	5.26	3.181	2.827	4.394
Os01g0885500	9.054	11.303	11.303	4.337	3.908	3.163	4.706	5.516	6.1	3.908	3.771	3.182
Os01g0886500	42.406	34.959	34.959	22.078	21.185	17.721	17.988	20.812	23.34	16.841	18.602	19.383
Os01g0887700	93.843	86.664	86.664	38.807	36.428	31.447	41.598	44.776	41.906	41.789	43.011	41.951
Os01g0898500	2.892	3.77	3.77	1.197	2.369	1.306	0.584	1.394	0.622	0.138	0.362	0.04
Os01g0916700	9.245	5.413	5.413	1.727	2.797	2.373	2.327	3.658	1.394	1.462	2.706	2.603
Os01g0921600	510.017	521.59	521.59	161.111	167.59	160.667	217.764	262.201	237.643	166.345	172.221	179.953
Os01g0923000	121.234	112.834	112.834	11.358	15.253	11.64	47.464	58.97	48.269	41.868	47.329	46.106
Os01g0929500	25.99	27.387	27.387	13.945	13.512	12.823	6.816	7.454	6.042	4.263	4.649	4.339
Os01g0930200	428.418	396.705	396.705	200.55	195.007	199.853	118.701	132.386	112.897	87.883	97.021	105.133
Os01g0930300	3.888	5.342	5.342	0.759	0.999	0.539	0.884	0.715	0.715	0.321	0.397	0.347
Os01g0939000	6.598	5.342	5.342	3.037	3.766	3.568	2.047	3.753	4.087	3.133	2.856	3.398
Os01g0942300	23.054	20.941	20.941	5.24	5.569	4.269	4.045	4.856	1.481	8.442	4.168	3.392
Os01g0950700	4.614	3.577	3.577	0.944	2.472	2.699	2.385	2.027	1.714	0.562	0.592	0.744
Os01g0954400	104.704	93.102	93.102	43.89	48.872	42.432	33.554	27.413	35.767	23.362	20.604	22.222
Os01g0956700	4.117	6.474	6.474	1.477	1.9	2.605	1.05	1.537	1.867	0.475	0.171	0.186
Os01g0962500	9.257	14.172	14.172	5.11	5.91	6.185	4.331	4.358	4.7	3.273	2.77	3.863
Os01g0965000	1.701	1.402	1.402	0.64	0.325	0.985	0.483	0.424	0.616	0.201	0.351	0.254
Os01g0965500	6.324	6.281	6.281	2.618	1.789	1.567	0.541	1.079	1.674	3.221	2.462	3.902
Os01g0970500	11.322	17.256	17.256	8.725	5.238	7.221	5.821	5.391	3.12	3.77	2.304	3.022
Os02g0100100	58.195	61.414	61.414	29.253	27.592	27.885	24.929	25.508	23.53	27.824	25.355	22.318
Os02g0110000	7.083	5.39	5.39	2.08	1.303	1.314	2.007	1.897	1.75	2.229	0.897	0.998
Os02g0113400	1.92	2.195	2.195	0.482	0.427	0.249	0.448	0.706	0.757	0.417	0.382	0.334
Os02g0122000	244.973	276.557	276.557	75.45	66.058	71.373	124.25	135.916	112.94	117.331	128.568	128.77
Os02g0128300	14.329	16.751	16.751	7.759	7.677	7.654	5.538	6.955	6.491	5.049	3.567	4.376
Os02g0141300	11.313	9.09	9.09	1.173	1.642	1.639	5.209	4.221	5.084	3.955	3.862	3.976
Os02g0156300	2.929	1.878	1.878	0.999	0.566	0.806	0.685	0.932	0.815	0.592	0.292	0.128
Os02g0159400	1.345	1.386	1.386	0.206	0.247	0.024	0.033	0	0.024	0.143	0.141	0.074
Os02g0160800	3.542	3.581	3.581	0.574	1.264	0.725	0.264	0.203	0.193	0.091	0.18	0.157
Os02g0161900	6961.25	6638.32	6638.32	3472	3414.67	3596.9	3793.71	3711.99	3476.2	2606.96	2674.34	2562.95
Os02g0167200	2.396	2.488	2.488	1.088	1.281	1.478	0.832	1.017	1.496	0.457	0.548	0.197
Os02g0179450	2.895	3.947	3.947	1.503	1.743	2.481	0.528	0.45	0.708	1.139	1.05	1.507
Os02g0184650	0.857	1.413	1.413	0.044	0	0	0	0	0.124	0	0	0
Os02g0184700	3.988	5.35	5.35	2.364	1.631	1.545	1.761	2.905	1.915	0	0	0
Os02g0185400	25.547	26.76	26.76	14.263	13.029	11.377	6.521	6.118	5.7	1.222	2.845	1.281
Os02g0186200	128.316	113.559	113.559	37.933	39.987	36.657	54.007	54.817	44.483	0.173	0.213	0.261
Os02g0193967	17.575	16.718	16.718	4.563	1.764	1.159	4.803	4.443	0.782	2.304	1.82	0.398
Os02g0201401	15.872	10.866	10.866	5.778	8.246	4.765	4.46	6.664	4.51	6.236	2.898	3.642
Os02g0202400	4.692	4.914	4.914	2.062	0.869	1.522	1.402	2.981	1.723	0	0	0
Os02g0205200	192.473	202.512	202.512	100.672	90.436	111.055	48.879	59.5	47.904	35.11	40.02	36.147
Os02g0226300	15.71	17.969	17.969	6.688	7.749	8.415	4.729	3.723	3.462	5.556	5.354	4.854
Os02g0227000	3.138	4.761	4.761	1.702	1.602	1.767	0.646	1.035	1.183	2.077	2.388	1.231
Os02g0231600	14.506	13.31	13.31	5.767	7.569	6.811	3.984	3.667	5.177	3.44	3.312	2.784
Os02g0232300	6.803	6.855	6.855	0.116	0	0.216	0	0	0	0	0	0
Os02g0238150	1.336	2.34	2.34	0.82	0.508	0.191	0.879	0.619	0.515	0	0	0
Os02g0249000	49.686	48.828	48.828	17.933	17.738	12.737	8.001	12.493	6.462	0	0	0.115
Os02g0249800	93.501	96.099	96.099	28.277	34.765	26.62	15.693	27.916	11.12	0	0	0
Os02g0249900	74.711	93.517	93.517	26.551	32.639	24.94	15.138	26.236	10.751	0	0	0
Os02g0266800	72.952	74.4	74.4	20.695	18.349	20.017	26.075	27.031	24.949	32.942	30.056	31.213
Os02g0268300	21	15.288	15.288	7.573	8.344	5.648	2.857	5.259	2.503	0	0	0
Os02g0269200	208.379	196.147	196.147	12.122	11.528	12.22	57.579	73.811	53.059	41.621	39.396	41.086
Os02g0274000	37.509	40.688	40.688	16.698	16.737	13.92	19.799	24.698	19.964	17.811	20.827	21.954
Os02g0279600	96.964	100.82	100.82	27.542	32.376	28.656	35.64	43.235	39.548	33.319	35.497	40.04
Os02g0284500	6.132	4.641	4.641	3.27	2.207	2.833	2.037	1.931	1.685	1.348	0.925	1.243
Os02g0293350	0.775	0.741	0.741	0.419	0.364	0.496	0.343	0.361	0.269	0.106	0.23	0.365
Os02g0313450	2.004	0.865	0.865	0.469	0.249	0.218	0.377	0.531	0.717	0	0.064	0
Os02g0453600	615.504	599.097	599.097	221.613	230.881	203.646	87.022	118.123	72.041	0	0	0
Os02g0456500	13.169	11.822	11.822	7.002	4.969	4.451	5.553	5.525	7.094	4.795	3.574	5.032
Os02g0473000	23.276	19.29	19.29	6.479	7.57	7.196	8.385	9.832	9.85	9.977	10.848	10.538
Os02g0489600	0.983	3.054	3.054	0.789	0	0.777	0	0	0.044	0.103	0	0.133
Os02g0527500	34.884	33.148	33.148	15.688	14.242	11.867	2.523	4.847	3.387	1.089	2.331	1.254
Os02g0528200	18.479	19.08	19.08	4.549	4.293	5.062	11.65	11.098	12.125	1.973	1.534	1.852
Os02g0533200	13.117	12.09	12.09	3.803	3.301	5.016	4.974	4.177	4.179	5.141	4.102	4.863
Os02g0533300	3.679	3.622	3.622	2.571	2.799	1.46	0.565	1.653	1.477	0.209	0.275	0.241
Os02g0534000	15.518	17.124	17.124	1.2	1.116	1.466	0.289	0.309	0.706	0.333	0.658	0.36
Os02g0537100	56.796	54.904	54.904	1.249	1.086	0	0	0.187	0.107	0.252	0	0
Os02g0538900	68.747	76.701	76.701	37.191	37.644	41.98	19.545	24.731	24.672	13.162	17.328	15.768
Os02g0539600	26.778	26.763	26.763	11.052	12.159	10.47	12.972	12.06	12.192	8.079	9.253	9.949
Os02g0541325	364.168	404.732	404.732	127.25	122.37	126.975	145.898	149.954	147.968	179.176	177.632	173.066
Os02g0555000	99.048	99.082	99.082	28.964	26.092	27.017	48.834	48.345	52.641	27.157	28.468	28.71
Os02g0567900	175.313	173.947	173.947	70.203	75.61	64.666	72.341	86.883	78.24	67.324	61.34	71.882
Os02g0571100	1.789	1.314	1.314	0.167	0.33	0.489	1.013	0.806	0.967	0	0.026	0
Os02g0572200	26.845	26.106	26.106	7.99	9.751	6.429	1.65	1.95	0.697	2.959	2.706	2.223
Os02g0573400	43.099	42.311	42.311	17.12	17.613	15.122	17.179	17.66	19.676	12.478	12.882	11.964
Os02g0591900	39.448	42.137	42.137	10.152	12.558	10.251	12.724	11.219	12.037	19.526	18.665	18.4
Os02g0600000	11.483	6.784	6.784	3.582	2.746	3.991	4.533	3.58	5.532	2.545	2.963	2.028
Os02g0602000	37.698	36.397	36.397	17.767	19.105	20.568	1.274	1.717	1.178	1.563	1.2	0.75
Os02g0618250	69.979	50.378	50.378	29.19	22.085	27.546	24.443	18.993	21.251	20.778	13.026	19.835
Os02g0629332	3.156	4.132	4.132	1.823	1.695	0.212	1.759	1.783	1.073	0.76	0.5	0.765
Os02g0637900	26.503	17.608	17.608	8.921	11.086	12.459	9.006	7.18	8.727	10.064	11.97	8.688
Os02g0640000	5.611	2.313	2.313	1.8	1.081	2.113	1.007	0.387	0.663	0.348	0.086	0.6
Os02g0643600	2.345	1.631	1.631	0	0.239	0	0.752	0.519	0.339	0.799	0.592	0.733
Os02g0651500	12.955	16.149	16.149	8.614	6.513	6.544	7.389	8.897	7.953	6.142	6.465	6.268
Os02g0655300	365.813	371.794	371.794	99.034	95.885	104.781	136.928	147.893	132.057	132.677	138.413	139.106
Os02g0676500	59.647	63.003	63.003	31.403	32.337	25.883	0.994	1.951	1.164	2.059	2.429	2.963
Os02g0681632	53.996	66.659	66.659	28.624	22.142	25.734	31.869	34.46	29.513	10.662	9.358	6.922
Os02g0684400	83.368	83.859	83.859	10.334	9.273	11.908	22.886	19.887	22.74	38.679	49.063	48.662
Os02g0685200	68.663	65.669	65.669	9.92	7.007	7.412	5.441	6.763	6.122	7.29	8.222	7.516
Os02g0685600	13.19	13.923	13.923	5.353	2.959	4.227	4.353	6.88	4.599	3.569	3.947	4.231
Os02g0697200	53.532	56.097	56.097	23.99	23.193	22.775	17.04	15.221	16.96	9.688	11.737	8.725
Os02g0697700	127.829	109.183	109.183	36.647	44.241	42.91	73.322	72.544	67.183	57.215	62.331	58.197
Os02g0699900	1.255	1.672	1.672	0.889	0.504	0.607	0.381	0.586	0.447	0.198	0.065	0.057
Os02g0710800	7.637	8.26	8.26	4.687	3.702	5.244	4.702	3.259	4.577	3.87	3.727	5.402
Os02g0718000	45.264	42.703	42.703	20.587	22.202	23.536	18.794	15.464	14.259	15.81	12.787	16.043
Os02g0726833	2.547	3.014	3.014	0.601	0.341	0.336	0.309	0.231	0.302	0.267	0.791	0.231
Os02g0732600	1.943	4.132	4.132	0.69	0.067	0.175	0.323	0.31	0.65	1.325	1.721	1.445
Os02g0732900	29.493	23.867	23.867	12.706	10.835	12.69	9.79	10.985	10.125	13.132	12.481	13.462
Os02g0745000	73.125	65.84	65.84	34.425	35.461	36.693	30.984	30.458	31.029	33.062	32.878	30.779
Os02g0752000	35.219	32.004	32.004	10.598	14.722	11.615	9.233	9.281	8.057	8.205	9.292	7.963
Os02g0754100	25.6	26.156	26.156	11.582	12.416	12.075	12.343	10.795	12.453	9.173	10.818	9.137
Os02g0762100	7.176	5.777	5.777	1.892	1.609	2.21	0.974	0.879	0.681	1.988	2.831	2.838
Os02g0769800	18.521	17.272	17.272	9.163	8.531	8.399	2.102	1.639	2.208	1.5	1.559	0.954
Os02g0787600	1.329	0.862	0.862	0.711	0.387	0.436	0.446	0.7	0.654	0.578	0.476	0.399
Os02g0797200	429.524	262.722	262.722	164.434	187.883	172.067	140.121	196.817	158.545	176.162	163.237	183.584
Os02g0801900	96.522	87.156	87.156	34.05	32.455	32.949	15.877	16.266	16.589	16.871	16.337	20.06
Os02g0803600	3.868	2.344	2.344	0.698	0.742	0.455	0	0.115	0	0	0.077	0.067
Os02g0805300	1.043	3.674	3.674	0.291	0.371	1.138	0.15	0.096	0.274	0.065	0	0.112
Os02g0806000	3.538	5.189	5.189	1.871	1.3	1.184	0.602	0.494	0.486	2.066	1.724	1.783
Os02g0825650	5.878	5.912	5.912	1.299	4.141	2.754	1.578	3.15	1.699	0.882	0.791	0.761
Os02g0826500	133.828	129.442	129.442	67.48	73.591	72.392	74.106	74.479	77.508	63.649	59.923	55.937
Os02g0829600	14.407	13.518	13.518	3.953	4.323	3.538	7.788	6.434	6.17	5.177	6.012	6.245
Os03g0108600	54.803	52.522	52.522	20.24	19.945	19.931	20.865	18.395	20.454	26.958	22.609	24.803
Os03g0111000	5.507	3.363	3.363	0.376	1.33	1.165	0.322	0.103	0	0.278	0	0.72
Os03g0132800	79.225	79.635	79.635	36.721	35.204	38.378	40.344	40.08	38.358	21.511	22.738	25.121
Os03g0133900	81.443	84.361	84.361	41.751	39.535	43.611	40.867	45.21	43.006	20.877	24.266	22.573
Os03g0134300	122.125	130.372	130.372	26.648	28.161	26.482	51.184	53.941	50.816	48.569	47.79	50.092
Os03g0144700	4.464	4.293	4.293	1.997	3.154	2.869	3.231	3.056	3.655	1.205	1.503	2.518
Os03g0148800	20.5	17.158	17.158	7.801	7.532	6.981	5.442	6.54	7.71	5.89	5.755	5.453
Os03g0152100	9.641	4.968	4.968	2.681	3.734	3.357	2.319	3.389	2.656	2.208	2.434	1.552
Os03g0163200	3.935	2.148	2.148	1.012	1.145	1.246	2.309	1.774	1.353	0.906	0.967	1.033
Os03g0167600	1.128	0.893	0.893	0.083	0.029	0.077	0.036	0	0	0.031	0	0
Os03g0167800	16.694	17.515	17.515	6.039	5.652	4.587	3.518	4.406	3.537	5.407	6.064	5.734
Os03g0168900	163.059	168.191	168.191	34.565	42.791	39.862	76.438	100.799	95.276	53.788	60.867	61.124
Os03g0174600	22.647	26.7	26.7	8.413	10.448	8.837	6.026	6.626	5.951	8.08	7.066	7.271
Os03g0191700	3.459	2.852	2.852	1.843	1.587	1.499	0.15	0.404	0.176	0	0	0
Os03g0195450	10.247	6.604	6.604	1.029	2.673	0.745	3.089	3.579	3.339	1.778	3.261	2.083
Os03g0200600	25.725	26.703	26.703	14.683	11.782	13.185	6.086	6.264	8.556	6.577	8.245	6.485
Os03g0201000	5.067	2.387	2.387	0.691	0.315	0.919	0.572	0.447	0.697	1.207	1.191	1.515
Os03g0213600	7.228	8.277	8.277	1.281	1.341	1.486	1.074	0.841	1.241	0.062	0.02	0
Os03g0214400	11.158	8.007	8.007	2.945	2.376	3.006	0.867	1.198	1.437	4.809	4.476	3.845
Os03g0221300	16.483	19.437	19.437	9.288	8.934	11.034	9.361	8.333	10.047	7.992	7.317	6.027
Os03g0222100	19.158	16.768	16.768	3.552	4.307	3.54	0.097	0.041	0.047	0	0.027	0
Os03g0226800	2.46	1.71	1.71	0.782	0.986	0.61	0	0	0.017	0	0	0.105
Os03g0232000	0.991	2.614	2.614	0	0.086	0	0.052	0.1	0	0.09	0	0
Os03g0240500	111.002	120.567	120.567	54.264	57.821	56.651	61.705	68.403	66.594	62.337	65.136	61.89
Os03g0242900	48.939	44.921	44.921	6.431	6.499	7.689	12.338	11.116	10.691	12.961	11.758	12.292
Os03g0257000	30.818	28.084	28.084	10.178	11.768	11.589	8.494	11.331	13.086	7.259	7.922	8.509
Os03g0265900	17.838	18.814	18.814	6.117	6.929	7.194	8.285	5.835	5.383	8.585	7.417	7.565
Os03g0274700	60.235	59.508	59.508	26.063	30.703	23.297	17.914	20.247	20.117	15.47	15.112	14.827
Os03g0282800	33.431	29.931	29.931	18.446	16.499	17.684	13.394	14.444	14.222	14.069	14.626	15.181
Os03g0296800	22.883	23.37	23.37	11.136	13.285	13.199	4.316	4.734	4.402	5.317	4.906	4.525
Os03g0297700	36.896	33.883	33.883	15.679	16.819	16.139	15.412	17.209	19.264	9.035	10.043	8.967
Os03g0298800	12.751	10.322	10.322	4.511	3.297	4.2	4.807	4.356	3.918	4.699	4.021	4.057
Os03g0299800	28.341	29.785	29.785	16.074	14.44	13.422	9.854	11.113	9.122	1.626	2.194	2.878
Os03g0323800	17.575	17.089	17.089	8.849	10.581	10.557	9.963	10.903	8.634	5.443	7.585	8.185
Os03g0324800	55.43	51.953	51.953	25.527	28.285	30.006	26.522	25.815	26.571	29.214	24.295	27.299
Os03g0328300	2.565	1.87	1.87	0.545	0.708	0.676	0.467	0.199	0.228	0.874	0.731	0.464
Os03g0332500	7.237	5.601	5.601	0.906	1.638	1.603	0	0.149	0.085	0	0	0
Os03g0363200	15.95	12.339	12.339	4.639	4.043	6.824	7.64	5.732	6.511	5.773	6.565	5.65
Os03g0363850	2.422	2.677	2.677	1.107	1.177	1.708	1.384	0.443	0.715	0.105	0.625	0.334
Os03g0366700	0.585	1.876	1.876	0.439	0.212	0.223	0.257	0.329	0.15	0.31	0.306	0.574
Os03g0366900	25.354	19.621	19.621	7.748	5.602	8.396	5.883	5.964	7.298	3.951	3.344	4.568
Os03g0370900	26.375	23.623	23.623	7.378	6.416	8.091	13.058	12.493	13.735	8.23	6.207	7.916
Os03g0374901	1.312	1.196	1.196	0.509	0.315	0.197	0	0.07	0.2	0	0.093	0.041
Os03g0386600	0.824	0.893	0.893	0.347	0.369	0.552	0.205	0.31	0.15	0.209	0.428	0.236
Os03g0393900	5.324	7.468	7.468	2.504	3.022	2.924	2.238	2.622	2.918	1.226	1.49	1.14
Os03g0395000	50.614	56.868	56.868	15.962	14.167	13.674	21.755	22.131	23.368	21.574	20.761	17.519
Os03g0406200	250.001	300.724	300.724	134.089	136.353	134.027	141.654	170.148	146.274	105.443	108.135	107.322
Os03g0408401	4.891	6.294	6.294	0.952	0.156	1.022	0	0.362	0	0	0.161	0
Os03g0416500	1.974	1.546	1.546	1.05	0.451	0.771	0.675	0.499	0.57	0.964	0.376	0.832
Os03g0419200	1.115	0.814	0.814	0.293	0.416	0.455	0.201	0.177	0.479	0.109	0.064	0.169
Os03g0423200	108.49	101.063	101.063	44.473	46.277	46.117	27.925	26.875	35.12	31.364	24.687	26.308
Os03g0427300	22.875	21.641	21.641	5.865	6.151	5.534	2.918	5.83	4.015	0	0	0
Os03g0577300	5.063	6.715	6.715	1.216	1.005	1.258	1.217	1.892	1.145	1.351	3.261	2.721
Os03g0581600	50.117	67.127	67.127	36.387	30.81	30.691	23.657	26.929	23.665	25.643	26.895	26.955
Os03g0588100	1.28	3.444	3.444	1.24	0.308	0.385	0.851	0.92	0.779	0.23	0.181	0.714
Os03g0589300	3.516	4.493	4.493	0.798	2.637	1.667	1.166	0.587	1.199	0.096	0.118	0.124
Os03g0590700	8.564	6.016	6.016	2.605	4.566	1.957	1.94	2.221	1.636	2.133	1.153	1.578
Os03g0602500	6.473	8.32	8.32	1.879	2.497	2.028	2.693	2.674	5.15	1.186	1.218	1.803
Os03g0622200	1.507	0.947	0.947	0	0.281	0.082	0	0.145	0	0	0.048	0
Os03g0634000	128.271	137.466	137.466	42.009	33.024	34.252	39.978	39.455	32.938	44.005	47.632	47.921
Os03g0641700	100.261	79.663	79.663	45.337	45.822	46.437	41.49	43.426	43.242	46.834	47.488	48.674
Os03g0654700	3.253	2.099	2.099	0.521	0.507	0.525	1.173	0.93	1.104	0.096	0.381	0.583
Os03g0679700	8.678	10.076	10.076	2.138	2.531	2.217	3.74	2.781	3.074	1.583	2.037	1.475
Os03g0693900	94.969	67.359	67.359	2.176	1.307	2.114	0.365	0.39	0.624	0.105	0	0.181
Os03g0694000	32.107	24.777	24.777	0.126	0.067	0.527	0.324	0.467	0.415	0.14	0.138	0
Os03g0702900	2.58	3.855	3.855	1.088	0.736	1.75	0.764	0.571	0.932	0.55	0.76	0.569
Os03g0712800	4.373	5.117	5.117	2.381	1.104	1.612	0.613	0.606	0.449	0.096	0	0
Os03g0727100	12.208	14.502	14.502	5.545	4.514	4.339	4.25	4.617	5.057	2.818	3.042	1.414
Os03g0748100	11.969	10.462	10.462	3.166	2.961	2.948	2.526	4.277	2.684	6.191	3.682	4.798
Os03g0748500	3.323	4.748	4.748	0.884	0.578	1.519	0	0.056	0.384	0.604	0.298	0.391
Os03g0748700	108.672	105.901	105.901	51.633	52.09	47.337	3.236	4.085	3.757	6.667	7.963	7.099
Os03g0755625	15.3	12.432	12.432	3.31	2.728	1.132	2.52	2.393	1.654	0.901	0.593	1.879
Os03g0758050	2.286	5.396	5.396	1.849	1.152	1.84	1.148	1.471	1.201	0.992	1.189	0.734
Os03g0758100	26.389	25.603	25.603	1.868	2.887	2.944	6.008	5.84	5.998	6.674	6.939	6.962
Os03g0758250	3.657	2.933	2.933	0	0.322	0	0	0	0	1.348	0.998	1.454
Os03g0758800	724.914	685.447	685.447	299.847	319.781	303.159	160.63	175.192	165.88	116.846	107.952	119.807
Os03g0760600	62.974	78.688	78.688	40.419	39.025	38.53	33.865	36.767	38.314	27.103	25.426	23.153
Os03g0766100	361.55	333.945	333.945	109.469	102.449	87.331	55.265	89.07	46.727	1.253	1.113	1.514
Os03g0775500	138.291	130.397	130.397	30.028	31.317	35.133	80.781	81.092	77.521	71.275	65.796	77.236
Os03g0775650	5.074	1.961	1.961	1.557	0.931	1.223	0.939	0.681	0.962	0.487	0.694	0.793
Os03g0777700	21.482	20.849	20.849	10.22	9.498	10.772	11.922	11.837	11.054	6.985	7.258	7.403
Os03g0786600	5.783	8.637	8.637	3.549	3.461	3.421	1.826	2.167	1.73	1.438	2.153	1.041
Os03g0786800	139.452	152.237	152.237	76.68	74.632	66.364	65	72.944	69.837	60.72	50.195	69.279
Os03g0798200	20.334	16.709	16.709	10.599	11.902	9.235	10.24	10.478	11.076	4.444	3.51	3.644
Os03g0803900	29.153	33.096	33.096	18.448	15.941	16.043	3.96	3.733	3.17	1.578	1.54	1.67
Os03g0805766	3.481	5.526	5.526	0.237	0.336	0.405	0	0	0	0.132	0	0
Os03g0807600	25.159	28.507	28.507	11.3	15.013	15.414	3.888	2.977	4.208	0.292	0.432	0.756
Os03g0809800	25.423	27.801	27.801	12.497	11.505	10.746	11.572	14.361	16.345	10.701	8.296	10.612
Os03g0814800	27.206	29.97	29.97	6.944	9.579	8.804	13.116	7.06	13.639	11.491	9.563	7.227
Os03g0815900	365.118	364.526	364.526	152.571	160.178	149.757	195.016	211	203.993	138.09	138.893	145.984
Os03g0821900	14.016	20.036	20.036	8.908	9.25	8.294	8.563	8.801	9.967	9.215	10.147	9.624
Os03g0823500	1.04	1.715	1.715	0.334	0.388	0.198	0.078	0.1	0.029	0.709	0.8	0.466
Os03g0824100	23.393	23.29	23.29	6.78	7.401	7.073	13.005	11.322	11.715	10.391	12.052	11.947
Os03g0826800	927.046	1049.98	1049.98	107.986	103.451	123.599	69.384	74.867	66.728	102.376	101.304	95.207
Os03g0826900	76.484	90.652	90.652	7.705	9.848	8.955	24.103	22.113	20.636	9.848	8.177	9.467
Os03g0832500	5.3	4.559	4.559	1.669	1.563	2.291	1.31	0.792	1.359	1.1	0.931	0.895
Os03g0834050	1.773	4.106	4.106	1.762	0.991	1.302	1.2	1.11	1.415	0.806	0.171	1.093
Os03g0837300	3.742	5.005	5.005	1.148	1.546	1.33	1.904	2.291	1.851	1.503	1.624	1.297
Os03g0851600	21.025	24.511	24.511	10.286	11.051	12.824	9.235	10.113	9.942	7.006	6.942	7.635
Os03g0862300	2.706	0.986	0.986	1.004	0.205	0.683	0.397	0.573	0.655	0.086	0	0.037
Os04g0104900	8.309	6.779	6.779	0.789	1.341	0.783	2.638	2.122	2.08	0	0	0
Os04g0112200	6.636	9.482	9.482	3.801	3.354	4.676	2.969	2.6	2.461	1.885	3.313	2.799
Os04g0191600	9.9	9.048	9.048	4.847	5.103	4.936	4.128	2.924	3.001	3.969	3.195	3.033
Os04g0201500	7.064	1.482	1.482	0.473	0.419	0.514	1.217	1.623	1.411	1.576	0.865	1.285
Os04g0206000	4.001	3.377	3.377	0.994	1.615	1.578	0.526	0.289	0.33	0.195	0.577	0.561
Os04g0217600	5.429	5.456	5.456	2.31	2.378	2.106	2.879	2.905	3.917	1.621	1.227	1.983
Os04g0278100	2.608	0.983	0.983	0.64	0.486	0.255	0.177	0	0	0.051	0	0
Os04g0304000	7.831	12.136	12.136	4.741	5.175	4.772	1.401	1.425	2.354	1.495	1.687	2.151
Os04g0311100	49.881	55.747	55.747	23.933	21.835	19.796	14.141	15.486	20.513	13.467	7.55	11.625
Os04g0346100	225.141	222.402	222.402	104.768	108.441	103.128	81.736	88.813	75.326	96.579	87.158	99.633
Os04g0355401	0.972	1.414	1.414	0.281	0.261	0.294	0.181	0.202	0.198	0	0	0
Os04g0357200	5.593	4.076	4.076	0.448	0.423	1.019	0.576	0.615	0.797	1.271	2.019	2.051
Os04g0370600	17.248	18.987	18.987	9.073	10.266	8.045	8.735	11.593	10.087	4.183	4.367	4.203
Os04g0371500	0.657	1.054	1.054	0.233	0.068	0.158	0.246	0.157	0.06	0	0	0
Os04g0371600	3.023	3.15	3.15	1.4	2.046	1.499	1.621	1.528	1.615	0.272	0.384	0.537
Os04g0377932	130.992	138.266	138.266	65.843	69.208	70.405	30.248	28.287	32.648	27.467	21.715	30.762
Os04g0379900	57.851	58.68	58.68	23.5	23.336	23.784	21.101	20.219	19.229	32.97	29.845	33.346
Os04g0405100	22.064	25.865	25.865	13.025	14.172	11.504	10.134	10.688	11.687	13.385	9.94	10.468
Os04g0429500	2.601	4.752	4.752	0.733	0.367	0.643	0.111	0.178	0.325	0	0	0.207
Os04g0432200	12.837	13.352	13.352	7.032	5.732	4.725	7.891	7.143	7.57	5.287	4.06	3.499
Os04g0433900	3.942	1.565	1.565	0.881	0.746	0.667	1.018	0.886	1.139	1.841	1.376	0.773
Os04g0435300	7.385	4.085	4.085	3.614	2.317	2.724	3.174	2.93	3.999	3.315	2.455	3.136
Os04g0439200	4.541	5.939	5.939	3.001	2.506	2.121	0.31	0.265	0.227	0.06	0.029	0
Os04g0447500	2.961	2.645	2.645	0.909	0.268	0.423	0.39	1.206	1.046	0.953	0.111	0.823
Os04g0449900	908.798	896.396	896.396	202.452	210.082	209.548	326.469	382.189	339.335	369.531	375.386	407.875
Os04g0452500	1.063	1.676	1.676	0.71	0.693	0.25	0.025	0.111	0.108	0.043	0.105	0.018
Os04g0456900	42.905	35.54	35.54	11.166	11.733	11.341	0.408	0.575	0	0.211	0.07	0.122
Os04g0463600	37.511	45.923	45.923	16.006	13.043	13.874	16.132	15.259	17.555	12.237	14.843	11.002
Os04g0464200	37.658	37.471	37.471	8.755	8.8	8.404	15.499	16.298	17.006	11.235	10.759	9.113
Os04g0472600	493.816	458.29	458.29	185.758	169.832	148.968	233.345	262.592	234.757	152.641	157.609	146.227
Os04g0474550	1.184	1.867	1.867	0.79	0.705	0.47	0.569	0.52	0.684	0.632	0.416	0.363
Os04g0476500	36.361	35.632	35.632	10.144	9.706	9.313	13.13	13.662	13.332	9.854	9.552	9.691
Os04g0484800	1.277	1.991	1.991	0.72	0.135	0.315	0.736	0.785	0.499	0.4	0.465	0.386
Os04g0490700	15.463	19.794	19.794	6.168	5.799	5.792	4.477	4.343	3.923	5.682	5.812	6.068
Os04g0493600	18.698	28.329	28.329	0.31	0	0.481	3.192	2.896	1.558	0.345	0.113	0.297
Os04g0495800	51.145	52.843	52.843	21.755	21.19	20.304	6.641	6.85	5.939	5.023	4.77	3.971
Os04g0496400	60.453	62.126	62.126	33.291	33.644	32.674	19.934	16.285	16.262	15.656	14.983	17.07
Os04g0497350	3.866	3.984	3.984	2.372	3.082	1.841	3.052	1.412	0.745	3.222	2.603	1.39
Os04g0508400	4.317	1.423	1.423	0.227	0.804	0.211	0	0.187	0.071	0	0	0
Os04g0528100	41.097	41.178	41.178	17.11	16.548	18.951	17.842	18.372	19.785	19.281	16.458	19.444
Os04g0530400	40.409	34.981	34.981	17.964	20.083	17.882	17.185	15.524	17.556	13.862	12.268	13.059
Os04g0560200	57.277	51.72	51.72	19.336	19.455	19.123	28.97	30.161	22.586	17.474	16.876	19.782
Os04g0564000	7.815	6.693	6.693	0.249	1.456	1.508	4.488	3.746	3.931	0.484	0.41	0.896
Os04g0565200	5.845	4.968	4.968	1.775	2.004	2.272	0.952	0.457	0.488	0.904	1.663	1.596
Os04g0568900	203.245	199.65	199.65	73.666	77.665	65.824	83.515	82.903	82.675	79.211	76.149	86.409
Os04g0577300	46.466	58.173	58.173	18.743	19.779	18.981	18.058	20.234	19.12	12.534	13.497	14.611
Os04g0583200	5.694	9.93	9.93	1.949	1.857	1.001	1.297	1.661	0.696	4.778	3.686	4.576
Os04g0583900	35.884	27.595	27.595	11.284	11.207	11.254	10.051	11.044	11.901	4.75	3.703	4.317
Os04g0585900	0.594	1.61	1.61	0	0	0	0.67	0.558	0.393	0.289	0.4	0.5
Os04g0593400	16.924	11.269	11.269	3.329	4.529	3.719	2.398	3.401	3.637	6.509	8.326	5.364
Os04g0593700	4.821	7.376	7.376	2.612	2.549	3.077	2.16	2.986	2.209	1.125	1.228	1.355
Os04g0601800	110.865	157.441	157.441	38.535	31.494	36.991	45.99	48.933	46.939	48.278	48.689	59.9
Os04g0602200	29.738	27.628	27.628	9.501	6.219	9.763	13.343	14.748	13.37	15.577	14.11	14.114
Os04g0604500	85.857	80.936	80.936	36.447	44.008	41.206	34.772	35.235	33.515	22.727	24.616	31.984
Os04g0606450	9.465	14.045	14.045	7.517	6.101	6.299	7.034	7.262	7.789	5.466	4.423	5.309
Os04g0606900	9.968	8.497	8.497	1.946	2.807	3.236	1.878	1.947	1.964	3.321	3.05	1.667
Os04g0612800	30.693	31.944	31.944	12.952	10.456	12.105	11.735	10.1	10.408	7.882	7.593	6.946
Os04g0625800	139.089	144.615	144.615	52.553	46.325	50.359	78.011	76.707	76.673	47.978	48.082	44.748
Os04g0626100	35.011	35.16	35.16	16.745	16.099	18.085	12.728	13.625	13.929	15.227	15.94	17.246
Os04g0633600	2.655	1.182	1.182	0.358	0.623	0.394	0.671	0.778	1.197	0.181	0.393	0.188
Os04g0634500	18.752	23.157	23.157	8.06	8.121	7.548	9.591	10.133	8.909	3.727	2.811	4.871
Os04g0636000	16.954	21.978	21.978	8.896	8.147	7.885	3.88	3.602	2.793	2.318	1.599	1.615
Os04g0640800	22.071	25.803	25.803	11.485	12.333	15.118	10.955	13.246	12.833	7.876	7.169	7.179
Os04g0643800	8.334	20.331	20.331	0.626	0.887	2.429	1.074	0.344	0.295	4.291	3.55	5.906
Os04g0644300	66.246	64.084	64.084	32.252	36.704	33.504	39.896	45.452	37.317	24.082	19.682	29.442
Os04g0646100	159.118	176.79	176.79	58.689	50.529	55.12	70.4	72.42	71.46	60.51	52.155	61.329
Os04g0652400	6.256	6.342	6.342	3.767	3.801	3.397	3.221	4.243	3.751	1.669	1.831	1.669
Os04g0653300	3.722	5.114	5.114	1.269	1.618	2.953	0.816	1.15	0.359	1.551	2.088	2.556
Os04g0667700	34.228	36.15	36.15	7.02	6.129	6.121	4.409	3.511	4.566	7.15	7.304	8.149
Os04g0667800	314.242	305.635	305.635	96.943	92.748	88.633	123.061	122.942	123.138	110.095	99.073	118.917
Os04g0669600	4.552	5.45	5.45	3.192	3.181	1.982	2.567	2.466	3.508	1.921	1.97	1.914
Os04g0671800	144.061	156.54	156.54	78.75	86.054	81.419	59.347	61.438	59.948	30.289	29.446	30.44
Os04g0686600	23.3	24.846	24.846	7.426	8.873	8.846	8.724	9.196	9.776	5.227	4.605	5.707
Os04g0686650	17.197	18.923	18.923	10.46	10.277	9.998	4.426	3.906	5.562	6.715	6.069	6.867
Os04g0692850	8.068	7.713	7.713	1.377	1.432	1.582	3.656	4.103	5.602	4.394	3.728	3.99
Os05g0101200	92.463	86.368	86.368	46.043	45.035	43.812	49.255	50.777	49.168	42.223	41.154	38.661
Os05g0102400	3.273	5.795	5.795	2.975	1.581	1.177	0.957	2.206	1.962	1.322	1.224	1.213
Os05g0103000	9.823	9.486	9.486	5.425	3.707	3.928	1.994	1.1	2.068	1.722	1.181	1.528
Os05g0111000	22.728	20.546	20.546	11.007	11.351	10.989	4.808	6.426	5.097	6.262	7.214	6.6
Os05g0115700	14.201	10.362	10.362	4.92	6.071	6.211	6.76	6.183	7.698	5.003	5.352	6.639
Os05g0137700	2.364	1.637	1.637	0.406	0.617	0.865	0.373	0.096	0.711	1.096	0.064	0.278
Os05g0143300	29.309	28.793	28.793	15.026	14.258	15.176	10.124	10.774	12.495	14.197	15.498	12.722
Os05g0147650	4.059	7.347	7.347	1.245	0.288	0.504	0.488	0.491	0.612	1.444	0.891	0.883
Os05g0155100	68.078	64.064	64.064	29.302	29.486	32.545	27.586	43.784	32.988	35.517	32.432	40.567
Os05g0162600	3.241	5.7	5.7	2.166	3.101	3.087	0.853	0.91	1.624	0.688	0.727	0.297
Os05g0172100	1.77	1.265	1.265	0.217	0.462	0.742	0.559	0.656	0.341	0.523	0.477	1.042
Os05g0176700	307.51	334.994	334.994	41.274	37.457	39.552	63.748	90.297	66.396	109.046	125.727	115.538
Os05g0190300	3.224	2.971	2.971	0	0	0.054	2.096	1.87	1.645	0.323	1.405	1.228
Os05g0195000	22.015	22.114	22.114	7.834	5.309	3.171	7.304	10.101	11.336	4.163	4.235	3.811
Os05g0198400	55.868	70.553	70.553	35.986	37.989	33.343	20.067	18.515	15.248	13.508	12.728	13.06
Os05g0198700	116.21	103.245	103.245	24.043	23.302	25.344	34.604	46.061	39.231	36.131	30.937	29.782
Os05g0215000	1.894	2.993	2.993	0	0.103	0.045	0.312	0.798	0.274	1.292	0.797	0.929
Os05g0269100	109.407	96.07	96.07	29.741	36.551	33.865	45.875	41.906	43.505	27.423	27.977	24.394
Os05g0329001	59.143	64.77	64.77	29.801	26.358	29.53	12.462	19.904	8.221	0	0	0
Os05g0329100	100.374	96.42	96.42	46.119	44.601	41.488	23.12	26.956	15.068	0	0	0
Os05g0329300	84.633	89.583	89.583	39.471	42.062	36.073	19.111	20.88	13.601	0	0	0
Os05g0329350	56.661	50.602	50.602	24.361	28.287	25.479	11.737	13.439	7.784	0	0	0
Os05g0329400	5.256	3.215	3.215	0.936	0.995	2.325	0.669	0.257	0.392	0	0	0
Os05g0330150	19.497	18.449	18.449	5.93	9.952	8.621	3.48	3	3.822	0	0	0
Os05g0331366	36.061	26.575	26.575	10.506	8.79	9.261	5.896	8.655	3.685	0	0	0
Os05g0331800	7.875	4.75	4.75	3.183	1.629	2.305	1.365	1.651	0.333	0	0	0
Os05g0333000	9.016	7.809	7.809	0.98	1.34	1.369	3.334	3.693	2.705	1.401	1.767	2.217
Os05g0349500	14.13	16.716	16.716	8.214	8.149	9.404	7.711	5.94	6.133	5.409	4.673	4.523
Os05g0357800	77.121	84.498	84.498	23.124	22.559	20.083	34.914	38.633	31.17	29.671	32.704	36.412
Os05g0372400	17.318	21.757	21.757	10.737	12.533	10.945	6.65	8.336	9.188	7.441	7.746	7.331
Os05g0376200	4.573	8.649	8.649	4.127	3.509	2.972	2.266	1.677	1.555	0.795	1.026	0.739
Os05g0404500	9.193	7.249	7.249	2.289	2.042	2.131	2.314	1.785	1.463	0.182	0.045	0.118
Os05g0405000	49.251	51.096	51.096	6.145	4.554	6.101	13.494	13.959	15.267	5.083	5.551	5.838
Os05g0419600	104.689	104.024	104.024	61.745	59.321	57.343	23.401	25.466	25.883	47.008	45.131	49.938
Os05g0432200	87.375	91.246	91.246	40.773	42.715	30.805	18.029	32.869	14.85	1.838	1.495	2.52
Os05g0442400	5.896	9.815	9.815	0.557	1.479	2.138	2.417	2.236	3.867	1.933	1.145	1.869
Os05g0446550	23.327	43.729	43.729	3.138	2.501	2.191	8.578	8.078	6.096	6.536	5.378	8.652
Os05g0454500	70.263	69.131	69.131	22.435	22.131	21.15	13.351	16.23	15.256	18.384	18.152	18.425
Os05g0455600	60.598	67.936	67.936	31.627	34.648	33.818	21.805	21.698	19.675	30.403	24.868	28.678
Os05g0466100	2.294	1.828	1.828	0	0.15	0.131	0.06	0.116	0.309	0	0.257	0.54
Os05g0472300	43.799	42.835	42.835	12.835	14.26	11.784	15.881	15.069	16.809	10.186	10.647	11.71
Os05g0477500	3.7	1.751	1.751	1.43	0.536	1.723	0.703	0.762	0.673	0.187	0.231	0.524
Os05g0486600	0.64	1.583	1.583	0.121	0.128	0.056	0.7	0.523	0.655	0	0.033	0.029
Os05g0489301	8.397	7.329	7.329	2.728	3.705	2.399	1.755	0.375	0.286	0.337	0.333	0.291
Os05g0495700	6.836	8.226	8.226	4.274	3.761	3.11	0.793	0.868	0.805	1.922	1.069	1.278
Os05g0499100	277.766	275.486	275.486	81.732	70.614	70.126	52.157	73.837	33.074	0	0.09	0
Os05g0515900	11.167	12.182	12.182	4.07	1.862	3.166	4.11	3.481	3.446	2.977	3.391	2.866
Os05g0521500	75.316	67.978	67.978	24.205	28.22	26.963	12.076	15.693	12.302	7.512	7.35	6.633
Os05g0524200	37.288	31.494	31.494	13.488	13.312	12.11	11.415	12.27	15.05	11.017	10.746	10.242
Os05g0528701	14.819	15.856	15.856	6.016	4.149	4.191	1.95	1.968	2.423	2.194	2.419	2.731
Os05g0533450	0.539	1.956	1.956	0	0	0.062	0	0	0.125	0	0	0.19
Os05g0533900	60.456	55.91	55.91	15.44	17.028	14.75	27.811	31.154	28.203	7.906	9.426	8.885
Os05g0538900	4.257	8.729	8.729	2.412	3.845	2.37	3.017	1.821	2.966	3.573	1.911	1.928
Os05g0539600	8.882	7.242	7.242	2.825	3.319	4.149	3.967	3.917	3.392	2.895	2.837	3.263
Os05g0540800	52.255	46.001	46.001	21.695	27.071	22.827	26.514	24.849	27.996	27.581	24.808	25.57
Os05g0543300	33.904	31.169	31.169	16.114	16.151	16.38	14.172	17.771	15.804	16.034	15.329	12.227
Os05g0551600	52.296	54.111	54.111	25.422	26.389	30.494	6.372	4.352	5.101	10.932	8.621	8.297
Os05g0552700	1.893	1.365	1.365	0	0.077	0.034	0.047	0.06	0	0.363	0.199	0.244
Os05g0552900	1.537	1.484	1.484	0.458	0.344	0.201	0	0.022	0	0	0.089	0
Os05g0554500	60.273	62.814	62.814	18.259	18.452	15.803	21.708	24.622	23.945	14.915	15.242	14.421
Os05g0559800	22.757	19.095	19.095	1.496	1.723	2.206	3.69	5.855	2.936	1.524	1.368	0.598
Os05g0561500	207.853	188.958	188.958	40.731	45.336	40.925	51.402	57.812	61.35	61.323	60.55	64.461
Os05g0563500	1.831	2.515	2.515	0.987	0.181	0.349	1.095	0.897	0.609	1.097	0.896	0.784
Os05g0569300	77.039	78.436	78.436	31.552	33.907	32.89	30.975	29.765	31.302	40.531	36.302	37.267
Os05g0574600	20.977	21.071	21.071	6.233	4.53	5.696	0.298	0.334	0.546	0.29	0.286	0.501
Os05g0576600	39.459	39.6	39.6	14.178	19.246	22.022	6.683	6.881	7.405	2.963	1.925	4.443
Os05g0577800	16.032	17.058	17.058	7.932	9.403	7.811	5.004	6.911	6.466	5.677	5.689	4.938
Os05g0581200	34.809	24.757	24.757	6.073	5.119	5.265	3.233	6.556	4.143	1.629	2.068	0.201
Os05g0594700	50.479	46.128	46.128	17.643	16.233	15.002	17.295	18.013	15.321	13.882	13.282	13.678
Os05g0594900	399.337	411.291	411.291	130.956	149.915	144.667	178.465	223.569	169.205	140.795	145.744	151.535
Os06g0111600	9.389	11.873	11.873	5.637	6.162	4.835	4.004	4.278	5.059	3.181	4.214	2.985
Os06g0111700	36.308	34.103	34.103	13.289	15.352	13.684	7.899	7.2	6.497	5.497	7.686	6.2
Os06g0131100	7.604	7.842	7.842	1.822	2.154	1.575	3.229	3.798	4.325	3.511	3.304	3.709
Os06g0133000	8.051	6.084	6.084	0.605	1.158	1.15	0.779	1.476	0.89	0	0	0
Os06g0135900	2.04	0.446	0.446	0.153	0.109	0.119	0.394	0.105	0.072	0.199	0.028	0.098
Os06g0136100	29.482	28.671	28.671	12.232	15.638	13.34	9.41	9.725	10.717	15.492	16.047	14.85
Os06g0136201	0.442	0.3	0.3	0.072	0.195	0.186	0.072	0.085	0.075	0.044	0.026	0.015
Os06g0139800	12.024	7.97	7.97	5.683	4.08	3.342	4.875	4.23	2.771	1.052	1.696	1.626
Os06g0140100	67.682	73.842	73.842	28.493	27.982	26.299	27.986	30.082	27.86	27.448	26.994	24.449
Os06g0142100	3.563	3.389	3.389	1.64	0.715	1.253	1.082	0.45	0.951	0.327	0.461	0.202
Os06g0145400	3.354	3.243	3.243	0.435	0.379	0.553	0.102	0.359	0	0.264	0.304	0.38
Os06g0146700	4.879	4.351	4.351	2.383	2.078	3.243	0.55	0.554	1.094	0.815	0.737	0.879
Os06g0146800	116.202	116.331	116.331	35.916	28.602	27.395	3.099	3.364	3.551	1.047	1.493	0.603
Os06g0146900	21.953	17.47	17.47	9.267	7.614	7.468	4.008	4.298	4.255	6.922	8.714	7.992
Os06g0147000	14.532	14.284	14.284	5.374	1.701	1.171	2.942	1.884	2.908	5.97	4.265	8.115
Os06g0147100	815.516	860.225	860.225	54.884	60.6	52.568	35.308	32.69	31.876	53.461	60.415	60.021
Os06g0158000	2.184	1.8	1.8	0.268	0.918	0.665	0.345	0.27	0.309	0.132	0.229	0.143
Os06g0158850	6.603	7.176	7.176	0.491	0.065	0.286	2.528	2.124	1.619	2.933	2.964	1.59
Os06g0159400	1.69	1.447	1.447	0.519	0.721	0.78	0.616	0.394	0.263	0.488	0.744	0.383
Os06g0159600	32.381	32.095	32.095	13.723	13.254	15.327	5.586	6.145	5.27	6.572	5.881	6.483
Os06g0159900	90.376	71.661	71.661	31.888	35.305	35.921	2.976	3	4.033	10.826	10.689	10.337
Os06g0161100	18.449	23.454	23.454	12.394	10.006	11.983	10.503	10.358	12.573	5.628	5.295	6.801
Os06g0161400	3.138	1.387	1.387	0.977	1.394	0.961	0.969	1.448	1.209	0.93	0.735	0.375
Os06g0162700	3.33	2.186	2.186	0.038	0.282	0.176	0	0.031	0	0	0	0
Os06g0168000	53.242	54.882	54.882	27.183	25.638	24.424	24.109	22.699	24.662	17.242	13.955	16.352
Os06g0171700	7.438	4.89	4.89	3.178	2.334	2.313	2.453	2.38	1.687	1.22	2.155	2.66
Os06g0171900	159.392	181.645	181.645	78.78	83.66	82.439	59.198	63.538	63.608	47.038	47.607	48.51
Os06g0172600	578.906	594.805	594.805	252.88	259.893	254.458	303.355	398.857	303.416	308.962	309.431	339.202
Os06g0181300	25.082	22.011	22.011	9.516	10.334	10.401	2.662	4.227	3.625	4.459	5.492	4.484
Os06g0181400	10.465	8.2	8.2	3.211	3.45	5.059	4.177	3.139	4.155	2.862	2.671	3.892
Os06g0182400	9.661	9.942	9.942	2.481	3.084	1.762	5.735	3.949	3.921	3.691	3.321	3.912
Os06g0195900	395.186	355.85	355.85	125.445	123.294	123.167	180.716	197.429	180.026	160.713	157.698	163.967
Os06g0196200	9.255	5.664	5.664	1.721	0.457	1.442	0	0.425	0.567	2.103	2.455	2.146
Os06g0207200	8.701	6.025	6.025	1.388	1.589	1.392	3.435	4.751	3.219	2.017	1.757	2.356
Os06g0213200	45.935	39.699	39.699	17.883	15.141	16.791	15.404	16.231	18.13	19.196	20.284	18.46
Os06g0220100	10.735	13.951	13.951	2.325	2.801	2.309	0.499	0.894	0.876	6.372	8.757	6.244
Os06g0235850	8.61	6.878	6.878	2.294	3.047	1.487	1.897	2.463	2.276	0.41	0.989	0.903
Os06g0235900	8.039	5.977	5.977	2.805	2.776	2.792	0.249	0.08	1.093	0.752	0.212	0.649
Os06g0236300	47.458	53.02	53.02	25.075	19.899	21.2	28.935	27.791	27.646	6.809	7.957	7.388
Os06g0261300	4.467	2.104	2.104	0.587	0	0.273	0.378	0.403	0.277	0.109	0	0.094
Os06g0263450	1.758	1.134	1.134	0.188	0.1	0.044	0.06	0.077	0.177	0	0	0
Os06g0265100	6.428	1.656	1.656	0.493	0.917	0.344	1.427	0.914	0.581	0	0	0
Os06g0283200	9.332	6.002	6.002	2.26	3.958	2.726	3.172	2.898	3.12	3.595	2.705	3.226
Os06g0284900	1.551	4.931	4.931	2.175	1.445	0.253	1.399	1.904	0.512	0.302	0.149	0.782
Os06g0301500	6.347	10.108	10.108	4.692	3.011	3.956	3.531	4.522	1.668	0	0	0
Os06g0318700	1.018	2.34	2.34	0.789	1.048	0.734	0.296	0.542	0.186	0.219	0.433	0.347
Os06g0328966	4.566	2.294	2.294	1.664	0.558	1.101	2.929	1.19	1.65	0.778	0.48	0.798
Os06g0336350	13.377	6.588	6.588	0.64	0.793	2.283	2.606	2.986	2.812	1.185	3.275	2.454
Os06g0340600	152.098	152.803	152.803	78.647	76.654	77.897	61.919	62.137	61.766	59.42	64.376	62.939
Os06g0355300	1.816	1.461	1.461	0.133	0.761	0.543	0.341	0.262	0.425	0.088	0.116	0.127
Os06g0480000	8.294	8.979	8.979	4.108	4.627	3.121	1.394	1.398	2.118	2.521	2.646	2.686
Os06g0487620	7.818	6.76	6.76	0.936	3.98	3.486	3.613	2.699	1.543	1.56	1.412	3.592
Os06g0495100	16.355	14.086	14.086	1.798	1.114	1.534	4.818	4.689	2.399	0	0.493	0.431
Os06g0495500	27.818	27.984	27.984	16.545	14.187	12.953	5.37	6.536	4.817	0.627	1.32	1.046
Os06g0507100	2.182	3.447	3.447	2.566	1.66	0.519	1.292	1.471	0.42	0	0	0
Os06g0507200	271.377	220.419	220.419	69.721	78.014	64.248	36.172	60.555	24.749	0	0	0
Os06g0526800	81.255	87.178	87.178	19.31	23.121	20.595	16.511	18.929	17.038	17.245	17.095	18.462
Os06g0527800	2.091	5.354	5.354	1.148	0.359	0.818	0.782	1.669	1.145	0	0	0
Os06g0528300	3.057	2.94	2.94	0.521	0.997	0	1.341	0.773	1.08	0	0	0
Os06g0536850	70.97	57.844	57.844	22.883	16.999	17.869	16.779	14.19	23.41	25.971	17.276	29.263
Os06g0556300	3.452	2.097	2.097	0.929	2.291	0.934	0.813	0.827	0.525	0.826	0.245	0.891
Os06g0570900	1.542	1.711	1.711	0.036	0.464	0.339	0.234	0.15	0.309	0.202	0.399	0.209
Os06g0580100	0.911	1.772	1.772	0.022	0.048	0.125	0.144	0.111	0.084	0.174	0.147	0.3
Os06g0607000	83.34	80.508	80.508	30.95	28.432	29.418	11.14	10.487	11.078	27.425	26.972	27.888
Os06g0609600	45.079	47.484	47.484	24.534	21.643	20.697	12.5	13.882	14.012	14.941	18.064	17.793
Os06g0611300	2.961	5.696	5.696	0.808	0.429	0.658	0.26	2.246	0.571	0	0.111	0.194
Os06g0612200	41.431	42.589	42.589	20.203	15.064	19.62	17.836	18.129	18.621	11.327	13.23	12.044
Os06g0612800	5538.35	5335.26	5335.26	1717.13	1719.19	1642.3	2832.94	2948.74	2879.9	1761.11	1746.65	1791.3
Os06g0647900	49.418	59.526	59.526	9.825	8.737	8.914	1.935	2.23	2.361	0.334	0.495	0.192
Os06g0681000	16.223	15.563	15.563	4.616	3.655	4.635	1.397	2.237	1.535	3.218	3.972	3.819
Os06g0681100	7.123	8.497	8.497	4.407	3.853	2.779	1.006	0.732	0.937	0.158	0.156	0
Os06g0700700	30.163	26.043	26.043	14.802	14.571	15.561	4.826	4.404	4.86	5.764	6.811	5.954
Os06g0704000	15.096	15.701	15.701	7.325	6.211	6.093	6.029	5.125	6.266	2.035	2.009	2.118
Os06g0711600	357.119	338.731	338.731	127.558	123.375	124.998	178.582	196.147	167.06	121.161	130.653	121.61
Os06g0714200	38.989	30.385	30.385	15.997	15.879	17.174	17.11	16.388	15.462	19.32	19.534	16.517
Os06g0724200	23.616	27.31	27.31	12.882	10.001	11.104	9.776	8.291	8.248	6.989	5.796	7.384
Os06g0730900	6.66	4.971	4.971	0.869	0.41	0.929	1.615	1.723	0.637	1.895	1.094	1.327
Os07g0100600	7.098	6.176	6.176	1.348	1.433	0.966	0.801	1.31	1.53	0.653	0.834	0.729
Os07g0102400	146.88	142.311	142.311	42.514	45.186	39.583	60.647	60.972	61.312	66.883	72.29	74.696
Os07g0120900	16.445	11.863	11.863	3.946	3.88	4.573	5.629	6.169	6.422	1.133	1.885	1.133
Os07g0121200	1.819	1.811	1.811	0.632	0.739	0.902	0.054	0.087	0.119	0	0	0.061
Os07g0136500	8.758	8.841	8.841	2.194	4.663	4.289	1.693	2.349	2.583	0.366	1.324	1.368
Os07g0170016	25.61	23.33	23.33	7.726	6.176	4.918	3.823	4.842	2.675	10.491	8.91	9.373
Os07g0176966	1.778	2.806	2.806	0.623	1.259	1.045	0.762	0.36	0.587	0.139	0.513	0.389
Os07g0177150	20.564	22.866	22.866	11.592	12.321	8.744	10.95	7.858	11.473	9.945	9.498	7.6
Os07g0179300	9.876	8.404	8.404	0.717	0.346	0.485	0.671	1.503	1.044	0.579	0.286	0.313
Os07g0182000	1.893	1.463	1.463	0.581	1.196	0.439	0.327	0.09	0.103	0.161	0.279	0
Os07g0185200	126.874	133.709	133.709	40.559	40.558	38.685	70.81	75.767	70.368	49.846	48.559	48.307
Os07g0199000	4.373	4.944	4.944	1.303	1.63	0.999	1.973	2.369	1.625	2.641	2.355	1.103
Os07g0206400	398.876	394.988	394.988	134.967	137.671	118.515	65.566	106.361	54.029	0	0	0
Os07g0206500	688.54	693.18	693.18	254.089	300.064	240.902	130.877	202.098	99.306	0	0	0
Os07g0213300	1.363	2.053	2.053	0.322	0.598	0.449	0.455	0.583	0.364	0.393	0.618	0.771
Os07g0213600	115.629	93.007	93.007	41.777	35.019	37.794	22.166	29.894	14.2	0	0	0
Os07g0213800	237.047	186.697	186.697	64.982	69.737	54.208	32.817	48.634	22.074	0	0	0
Os07g0214100	109.035	103.496	103.496	44.639	41.755	33.284	22.752	29.215	10.355	0	0	0
Os07g0214300	555.532	539.419	539.419	181.904	190.017	167.02	104.578	146.429	69.211	0.386	0.095	0.25
Os07g0214600	214.164	200.736	200.736	71.113	63.57	60.716	37.963	51.417	25.062	0	0.219	0
Os07g0215500	255.816	221.059	221.059	80.259	66.847	68.052	43.514	58.469	25.867	0	0	0
Os07g0216600	111.002	118.197	118.197	39.168	30.971	32.591	17.285	31.021	13.279	0	0.104	0
Os07g0216700	244.51	215.299	215.299	85.779	77.187	68.112	42.545	59.17	29.642	0	0.293	0.171
Os07g0222000	7.428	7.189	7.189	1.586	2.107	1.569	0.893	2.286	0.653	0	0	0
Os07g0224701	3.33	2.163	2.163	0.248	0.395	0.577	1.594	1.173	1.283	0	0.068	0
Os07g0225100	4.484	4.819	4.819	2.85	1.985	2.242	1.897	2.388	2.592	2.675	1.994	1.979
Os07g0228000	2.363	1.836	1.836	0.783	0.602	0.636	1.201	1.112	1.303	0.481	0.53	0.48
Os07g0231400	57.018	74.272	74.272	28.562	24.81	28.933	28.044	26.556	27.315	16.968	17.974	19.561
Os07g0231700	99.544	95.454	95.454	48.579	39.88	48.605	28.686	29.568	26.466	17.32	19.687	19.298
Os07g0239500	18.657	18.59	18.59	11.349	8.359	8.342	10.119	10.498	9.941	6.526	5.243	8.116
Os07g0249100	9.672	11.613	11.613	4.565	4.602	4.977	4.623	5.29	4.106	2.749	2.714	1.978
Os07g0271000	29.113	26.715	26.715	6.208	7.442	6.25	6.455	7.255	8.057	6.296	7.365	6.404
Os07g0273301	2.088	3.488	3.488	0.277	1.141	0.645	0.891	1.084	1.044	2.077	1.595	0.996
Os07g0281000	149.348	162.342	162.342	58.708	57.55	59.306	81.104	91.209	88.977	50.85	45.076	44.045
Os07g0295000	4.333	2.359	2.359	1.154	1.493	2.055	2.194	1.984	1.937	0.948	0.881	1.251
Os07g0298900	400.32	351.446	351.446	72.455	69.327	66.629	48.242	50.065	48.183	19.604	20.644	22.144
Os07g0405100	1.623	1.254	1.254	0.249	0.165	0.667	0.2	0.282	0.205	0.623	0.307	0.627
Os07g0411200	13.164	9.102	9.102	3.127	1.754	3.558	1.676	2.505	2.864	2.316	1.906	3.082
Os07g0414000	4.69	3.127	3.127	0.381	0.18	0.276	0.054	0.488	0	0.517	0.836	0.731
Os07g0454100	70.918	58.564	58.564	22.176	26.385	27.342	11.296	14.778	12.976	6.812	4.235	6.316
Os07g0454200	16.681	15.929	15.929	4.914	4.37	5.671	4.895	4.329	4.645	3.336	2.658	3.469
Os07g0463100	173.432	173.059	173.059	53.171	72.231	60.966	87.11	95.497	98.644	75.889	77.464	87.893
Os07g0463500	32.732	32.456	32.456	7.864	6.646	8.733	15.969	17.328	13.923	8.422	12.161	9.269
Os07g0470700	9.015	11.695	11.695	1.415	1.139	1.956	3.807	2.296	3.393	3.24	2.776	2.015
Os07g0471300	6.87	5.907	5.907	1.448	2.364	1.662	2.429	1.769	2.241	0.603	0.823	0.645
Os07g0491900	50.504	54.207	54.207	26.405	22.992	26.605	17.466	16.188	13.021	30.922	30.737	26.218
Os07g0499800	16.282	13.853	13.853	3.775	4.169	3.308	4.158	3.943	4.95	4.879	4.764	4.472
Os07g0515000	14.778	10.944	10.944	6.917	8.168	8.73	8.109	7.471	9.701	9.222	5.902	8.551
Os07g0516050	5.231	7.263	7.263	2.492	2.2	2.792	1.25	1.357	1.313	2.347	1.993	1.823
Os07g0516400	18.257	29.876	29.876	1.839	2.133	4.515	0.645	0.827	0	0.372	1.834	1.604
Os07g0516600	2.328	2.575	2.575	1.359	0.481	0.941	1.121	1.952	1.674	1.278	0.956	1.17
Os07g0534400	0.612	2.208	2.208	0.141	0.599	0.525	0.846	0.426	0.442	0	0	0.18
Os07g0535200	5.375	5.296	5.296	2.199	1.531	0.918	2.634	3.529	2.75	0.927	2.038	1.927
Os07g0537000	8.69	9.243	9.243	2.625	3.407	3.91	3.377	3.301	4.503	2.456	3.395	3.074
Os07g0545400	683.533	626.746	626.746	221.969	221.915	228.37	167.123	183.702	161.649	147.438	132.749	144.697
Os07g0564800	10.786	15.496	15.496	7.602	7.356	6.479	7.056	5.827	7.695	4.748	4.855	4.317
Os07g0567100	1.28	1.722	1.722	0	0	0	0	0	0	0	0	0
Os07g0577500	17.287	13.08	13.08	4.736	7.248	7.231	3.949	4.214	4.64	2.694	2.452	3.598
Os07g0581366	46.614	47.563	47.563	25.342	22.851	26.235	14.635	13.893	17.207	14.061	15.289	13.396
Os07g0588600	8.921	12.069	12.069	3.72	1.194	1.96	0.993	0.867	0.595	0.312	0.462	0.269
Os07g0591700	2.511	3.268	3.268	1.297	0.862	0.906	0.73	0.2	0.306	0.45	0	0
Os07g0602600	10.458	8.29	8.29	4.361	4.372	4.788	3.07	1.864	3.488	1.508	1.399	1.263
Os07g0604100	10.252	11.47	11.47	0	0.716	0.628	0	0	0	0	0	0
Os07g0606000	3.772	0.826	0.826	0.145	0.192	0	0	0.06	0	0	0	0
Os07g0607400	3.292	3.065	3.065	0	0.994	0.488	0.866	0.955	0.388	0.208	0.205	0.215
Os07g0614100	15.86	16.749	16.749	10.618	8.677	8.5	5.485	5.566	5.077	2.681	2.603	2.932
Os07g0624900	10.668	10.092	10.092	2.576	4.905	3.097	2.485	2.21	3.437	3.458	2.355	4.22
Os07g0646400	1.74	1.17	1.17	0.478	0.836	0.471	0.506	0.602	1.112	0.094	0.031	0.108
Os07g0658000	48.602	54.309	54.309	25.515	24.283	24.138	20.507	20.232	21.78	6.156	8.93	7.02
Os07g0661800	6.222	6.467	6.467	2.523	2.329	3.339	2.221	2.106	3.628	0.922	1.056	0.446
Os07g0666600	6.953	4.572	4.572	2.184	2.861	1.608	1.242	0.921	0.431	3.443	2.34	2.29
Os08g0100600	14.101	11.372	11.372	5.643	5.198	6.364	6.212	5.889	4.903	2.856	3.371	3.007
Os08g0107300	16.121	12.873	12.873	4.966	4.247	4.19	7.787	4.666	5.263	2.285	3.831	3.423
Os08g0118900	39.001	31.116	31.116	16.846	16.976	18.888	16.85	15.444	16.594	19.116	20.453	18.915
Os08g0131200	7642.1	7342.31	7342.31	708.872	688.29	731.482	3128.43	3940.02	2632.23	0	0	0
Os08g0152500	11.009	15.493	15.493	4.295	5.744	5.841	3.974	3.101	3.909	4.289	3.812	3.98
Os08g0175300	28.681	27.373	27.373	14.687	12.258	13.77	7.585	9.121	9.186	5.769	5.753	5.128
Os08g0176800	99.962	95.883	95.883	46.35	45.8	44.291	56.11	53.8	57.471	40.598	46.787	43.638
Os08g0191100	825.761	839.877	839.877	192.202	172.769	169.468	314.466	321.359	289.976	278.719	259.507	282.389
Os08g0195400	8.487	10.048	10.048	0.332	1.001	1.651	1.141	0.593	0.887	1.293	1.58	1.382
Os08g0205400	453.578	472.997	472.997	209.755	197.723	199.011	42.612	59.504	55.205	82.73	83.878	83.468
Os08g0207300	2.099	5.497	5.497	0	0.161	0.423	0	0.437	0.071	0	0	0
Os08g0226400	4.578	1.887	1.887	0.624	0.719	0.726	0.535	0.771	0.049	0	0	0
Os08g0226800	6.32	5.496	5.496	3.135	2.259	1.682	2.939	3.064	3.503	0.118	0.058	0.153
Os08g0236800	2.888	2.611	2.611	1.029	1.458	1.331	1.397	0.612	0.377	1.397	1.066	1.645
Os08g0243866	7.089	12.376	12.376	5.694	4.386	3.991	1.194	1.608	2.17	1.244	1.158	1.503
Os08g0277900	100.485	122.207	122.207	39.736	48.486	39.038	61.379	60.009	61.109	60.55	60.726	59.348
Os08g0282500	15.809	15.485	15.485	3.614	3.316	3.223	3.426	4.795	5.806	9.806	5.885	8.137
Os08g0290500	1.054	1.317	1.317	0.271	0.244	0.117	0.322	0.533	0.275	0.07	0	0
Os08g0308700	17.217	21.487	21.487	4.769	4.445	4.03	7.93	7.495	8.432	10.76	8.935	8.796
Os08g0340700	1.046	0.763	0.763	0.099	0.263	0.138	0.127	0.142	0.163	0	0	0
Os08g0379300	12.102	12.706	12.706	3.396	3.627	3.132	5.813	5.703	5.633	4.243	3.94	4.676
Os08g0386800	187.864	174.35	174.35	66.887	71.733	73.695	82.988	98.51	96.246	55.251	56.576	52.91
Os08g0389601	18.875	19.111	19.111	6.295	3.881	4.689	1.134	0.519	0.119	0.14	0.552	1.087
Os08g0412200	527.046	519.731	519.731	149.456	169.986	148.048	227.398	285.398	252.026	162.47	165.988	187.526
Os08g0412700	41.092	44.253	44.253	24.088	21.081	21.781	4.691	3.719	3.148	0.579	0.238	0.208
Os08g0412800	0.908	2.806	2.806	0.789	0.543	0.475	0.119	0.344	0.394	0	0.051	0
Os08g0414600	28.193	27.001	27.001	9.892	8.796	8.916	13.488	13.214	13.625	12.129	10.42	13.154
Os08g0424200	86.6	95.235	95.235	19.123	17.012	17.362	33.508	36.774	34.634	34.747	30.889	27.917
Os08g0428200	26.205	19.26	19.26	12.206	6.384	8.298	2.493	4.15	5.84	2.153	0.85	1.672
Os08g0442350	2.075	3.62	3.62	0.415	0.724	0.358	0.838	0.439	0.391	0.132	0.065	0.227
Os08g0442900	3.86	4.774	4.774	0.187	0	0.058	0	0	0	0	0.479	0.12
Os08g0460900	14.945	16.932	16.932	7.173	9.639	7.012	3.494	2.786	3.909	2.733	3.092	2.949
Os08g0477600	17.512	16.014	16.014	8.573	8.675	7.818	8.613	7.74	8.685	2.806	4.187	4.393
Os08g0481950	38.128	39.048	39.048	6.546	7.956	5.541	9.632	8.18	9.707	15.382	20.205	16.883
Os08g0482500	6.581	7.949	7.949	7.091	4.742	4.766	4.35	3.366	3.495	3.913	5.822	3.018
Os08g0483200	3.664	2.636	2.636	1.042	1.021	0.818	1.131	0.96	0.693	1.272	1.435	1.235
Os08g0484500	13.657	19.429	19.429	3.968	3.114	4.419	4.342	5.255	3.493	7.087	4.882	8.465
Os08g0485700	87.045	79.358	79.358	39.525	38.021	40.614	41.8	41.133	39.62	20.549	20.78	19.042
Os08g0487000	7.775	6.531	6.531	2.476	2.535	1.827	3.419	2.562	2.759	1.678	1.623	1.883
Os08g0490100	232.981	233.702	233.702	98.274	93.65	103.73	137.799	144.589	119.789	94.536	95.146	92.337
Os08g0506100	1.274	0.803	0.803	0.031	0.081	0.086	0.138	0.252	0.144	0.153	0.151	0.265
Os08g0519100	2.308	4.407	4.407	0.41	0	0.451	0.048	0.369	0.351	0	0.041	0
Os08g0522300	16.223	22.387	22.387	2.922	3.105	1.612	1.253	2.585	1.937	0.481	1.425	0.83
Os08g0530600	12.127	11.877	11.877	6.379	4.193	5.757	4.212	3.434	6.009	4.259	2.701	3.73
Os08g0536000	90.806	107.615	107.615	53.106	56.443	50.681	52.943	46.841	49.804	50.668	46.128	41.827
Os08g0541900	1.491	2.793	2.793	0	0.088	0.542	0.321	0	0.157	0	0.091	0
Os08g0543000	4.504	1.992	1.992	1.348	1.505	1.255	0	0.056	0	0	0	0
Os08g0545700	10.528	6.859	6.859	2.501	2.769	1.601	3.687	2.661	3.73	4.342	4.344	3.448
Os08g0547300	2.36	4.347	4.347	0.216	0.393	0.746	0.555	0.381	0.377	1.164	0.71	1.714
Os08g0550400	113.831	103.188	103.188	55.467	46.975	52.852	24.925	30.036	24.364	27.756	27.064	26.899
Os08g0556550	49.002	43.22	43.22	21.753	19.235	17.53	21.756	20.331	23.505	14.928	14.84	18.322
Os08g0557000	81.599	90.209	90.209	35.375	35.459	29.983	36.176	38.087	35.736	34.628	37.136	36.093
Os08g0558000	486.659	478.449	478.449	169.981	157.419	166.574	233.397	294.67	255.046	221.774	203.261	233.529
Os09g0128400	8.954	9.967	9.967	3.542	4.388	2.493	5.742	4.803	5.833	2.138	2.356	1.15
Os09g0133000	25.733	27.774	27.774	10.826	11.42	13.414	11.625	15.893	14.109	12.209	11.43	16.395
Os09g0251100	1.915	1.028	1.028	0.929	0.697	0.56	0.527	0.585	0.309	0.243	0.21	0.236
Os09g0258600	1089.36	1097.87	1097.87	400.377	459.93	469.74	520.333	633.328	568.297	490.239	488.719	518.804
Os09g0272401	10.228	9.594	9.594	5.411	2.76	3.829	4.455	4.814	2.65	0.962	0.237	3.114
Os09g0284400	67.464	71.688	71.688	36.457	33.733	39.801	30.139	34.014	35.347	24.216	23.233	27.262
Os09g0296400	3.808	1.799	1.799	1.14	1.302	1.3	0.807	1.338	1.101	0.918	0.844	1.039
Os09g0315800	47.265	47.317	47.317	13.181	12.426	11.717	17.342	18.895	21.044	11.749	15.359	12.82
Os09g0321900	9.052	11.727	11.727	4.906	5.291	5.911	2.97	4.279	2.039	2.164	2.295	3.667
Os09g0326900	30.069	30.465	30.465	8.258	6.686	6.938	10.044	9.328	9.542	9.498	9.06	10.427
Os09g0356300	1.182	1.071	1.071	0.254	0.424	0.236	0.42	0.627	0.376	0.242	0.398	0.487
Os09g0369400	52.964	52.754	52.754	18.423	18.427	18.087	15.373	17.243	15.269	20.563	22.549	27.287
Os09g0381850	2.226	1.416	1.416	0.195	0.249	0.182	0	0.129	0.294	0	0.214	0.15
Os09g0413100	62.805	60.479	60.479	28.022	27.637	31.104	19.814	20.174	19.025	14.866	14.309	15.819
Os09g0416500	38.845	43.466	43.466	10.631	13.054	16.231	18.181	17.299	17.976	9.171	11.518	13.933
Os09g0427100	1.941	2.625	2.625	0.381	0.76	0.799	0.92	0.824	0.539	0.582	0.47	0.503
Os09g0429500	0.297	1.408	1.408	0.159	0.484	0.318	0.293	0.113	0.386	0.456	0.325	0.197
Os09g0436400	2.009	2.328	2.328	0.433	1.027	0.652	0.815	0.851	1.036	0.666	1.06	0.767
Os09g0438700	208.707	226.988	226.988	57.201	62.774	65.032	51.294	51.038	51.826	85.595	81.558	90.883
Os09g0449800	3.377	4.744	4.744	1.382	0.49	0.929	0.988	1.138	0.723	1.962	1.853	0.884
Os09g0452300	52.072	57.917	57.917	20.119	20.261	25.422	16.859	13.894	17.877	13.337	11.824	13.54
Os09g0453700	7.043	7.528	7.528	3.696	3.865	4.218	1.496	2.259	1.713	1.027	1.21	1.172
Os09g0463800	178.826	137.483	137.483	74.5	61.727	83.743	93.895	90.496	73.457	82.534	88.771	83.868
Os09g0466800	1.931	1.098	1.098	0.204	0.391	0.418	0.158	0.337	0.154	0.182	0.359	0.118
Os09g0468150	5.173	5.085	5.085	2.381	2.271	2.33	0.943	0.855	0.403	2.103	2.277	2.401
Os09g0468650	1.05	2.203	2.203	0.293	0.871	0.763	0.678	0.531	0.662	1.171	0.321	0.281
Os09g0476000	84.876	77.427	77.427	41.744	44.368	40.437	19.467	17.397	20.815	20.379	21.495	17.644
Os09g0478100	22.041	26.985	26.985	9.83	10.581	10.814	9.963	9.465	8.218	5.168	4.965	4.485
Os09g0482700	3.975	2.415	2.415	0.899	0.955	1.315	0.33	0.635	0.968	0.285	2.113	1.847
Os09g0485800	4.292	4.364	4.364	0.527	0.373	0.654	0.113	0.217	0.744	0.293	0.385	0.168
Os09g0486375	16.687	13.189	13.189	2.956	7.069	6.094	2.445	4.348	2.486	0.117	0.927	0.203
Os09g0497600	25.177	27.383	27.383	12.349	11.778	11.146	13.669	15.594	15.595	13.421	13.311	14.353
Os09g0502200	47.218	48.159	48.159	19.102	18.123	17.432	6.303	9.073	5.831	12.996	11.416	12.311
Os09g0503700	3.108	3.615	3.615	0.988	1.086	1.617	0.789	1.375	1.123	0.643	1.121	1.176
Os09g0505300	125.717	122.586	122.586	56.191	61.191	50.87	64.964	66.545	66.436	57.443	58.55	60.631
Os09g0514400	113.942	124.347	124.347	29.8	31.621	27.881	55.006	56.521	59.536	52.099	48.023	45.067
Os09g0519200	402.443	400.553	400.553	63.415	54.196	67.392	108.141	126.115	94.032	112.231	113.542	123.614
Os09g0539200	18.179	16.465	16.465	5.136	6.055	5.384	1.249	1.529	1.301	0.863	1.184	0.993
Os09g0548066	7.989	2.799	2.799	1.103	1.563	1.255	0	0.606	0.346	0.272	0	0
Os09g0548400	1.823	1.033	1.033	0.559	0.52	0.618	0.585	0.374	0.79	0.427	0.268	0.101
Os09g0563700	14.826	12.386	12.386	4.488	4.226	3.838	0.126	0.121	0.138	0.027	0.134	0.234
Os09g0572100	1.461	1.288	1.288	0.278	0.493	0.432	0.517	0.917	0.582	0.687	0.577	0.356
Os09g0572700	24.382	26.391	26.391	12.045	9.997	10.679	2.426	2.109	1.907	9.26	9.623	11.077
Os10g0101100	3.157	2.603	2.603	0.951	1.46	0.492	0.363	0.726	0.796	0.939	0.657	1.149
Os10g0124000	103.262	87.835	87.835	44.549	42.349	45.322	28.659	35.119	29.213	22.189	19.17	23.85
Os10g0128600	2.132	3.308	3.308	1.808	1.677	1.003	1.535	0.507	0.544	0.641	0.211	0.554
Os10g0132400	0.956	3.253	3.253	0.073	0.702	0.478	0.189	0.181	0.207	0.245	0.322	0.07
Os10g0141600	11.918	12.066	12.066	6.116	7.637	6.73	6.328	6.413	5.197	2.566	2.299	3.118
Os10g0154000	140.048	121.046	121.046	42.583	40.052	41.244	55.63	51.193	54.805	71.265	64.902	64.533
Os10g0205700	110.059	114.446	114.446	45.989	36.259	41.649	12.691	12.992	11.008	2.024	1.654	1.687
Os10g0317300	6.427	4.929	4.929	0.596	0.975	0.555	0.531	0.869	1.166	1.529	1.208	0.484
Os10g0343200	66.843	63.739	63.739	32.815	31.754	32.263	33.478	28.699	30.739	28.501	31.433	30.593
Os10g0356000	3.162	1.455	1.455	0.271	0.432	0.042	0.755	0.335	0.085	1.003	1.535	0.866
Os10g0363600	49.769	45.759	45.759	21.954	18.904	21.41	15.441	13.261	15.096	14.971	15.689	14.061
Os10g0364900	25.564	27.495	27.495	3.677	5.601	5.135	17.346	14.944	15.47	11.439	13.849	15.281
Os10g0369600	20.917	18.414	18.414	11.576	10.76	9.831	10.221	11.971	9.582	5.597	4.251	6.457
Os10g0372700	31.827	38.882	38.882	15.845	15.173	12.123	8.679	8.271	7.093	7.059	6.282	7.523
Os10g0374700	2.024	2.4	2.4	0.698	0.452	0.554	0.788	0.785	0.978	0.246	0.523	0.441
Os10g0376400	3.744	2.743	2.743	0.383	0.271	0.713	0.739	1.577	1.082	0.851	1.54	1.163
Os10g0378450	2.363	2.46	2.46	1.297	0.973	1.208	0.196	1.257	0.934	0.848	0.67	1.098
Os10g0400200	123.506	120.738	120.738	49.304	41.798	40.372	23.978	37.959	16.138	2.16	1.851	1.337
Os10g0409900	82.578	79.705	79.705	40.07	41.602	38.977	43.003	42.614	44.532	27.035	25.406	21.173
Os10g0411750	10.451	5.034	5.034	3.747	3.49	4.892	2.982	3.31	3.639	1.245	1.568	1.927
Os10g0420800	1.39	1.412	1.412	0.25	0.229	0.265	0.699	0.433	0.56	0.211	0.18	0.306
Os10g0422566	1.739	1.133	1.133	0.819	0.791	0.462	0.67	0.45	0.538	0.221	0.436	0.381
Os10g0437500	608.765	588.443	588.443	74.732	72.95	68.102	273.632	290.912	269.316	43.511	43.878	49.813
Os10g0438300	2.077	4.412	4.412	0.98	0.782	1.187	0.631	0.646	0.369	1.089	1.291	0.987
Os10g0452700	2.796	2.525	2.525	0.163	0.261	0.761	0.631	0.606	0.693	1.271	0.986	0.705
Os10g0463800	104.119	106.128	106.128	17.561	16.261	15.231	48.409	54.699	51.531	26.247	27.447	26.026
Os10g0464100	96.087	104.207	104.207	43.554	49.112	46.237	43.504	43.227	44.766	21.218	23.919	22.567
Os10g0464300	21.09	19.266	19.266	5.13	6.32	4.234	3.9	6.436	2.526	0	0	0
Os10g0478900	117.397	116.897	116.897	42.957	42.474	43.445	66.324	76.039	55.612	56.224	53.958	63.351
Os10g0495400	10.318	3.604	3.604	3.434	3.479	3.597	3.383	2.608	2.426	1.252	0.824	0.721
Os10g0502600	42.989	39.907	39.907	19.194	17.494	19.025	19.763	18.877	17.496	15.376	16.202	14.381
Os10g0502900	41.62	51.607	51.607	22.479	19.969	20.656	23.85	24.877	21.017	13.513	12.377	13.355
Os10g0521700	65.4	73.953	73.953	33.419	26.963	27.014	33.226	33.564	40.095	30.481	27.731	30.392
Os10g0523100	39.958	44.7	44.7	22.538	20.613	19.318	22.464	24.345	27.654	23.214	22.126	20.225
Os10g0524700	22.039	22.525	22.525	3.501	1.802	2.814	2.94	4.858	3.61	2.58	4.366	3.358
Os10g0535900	4.37	1.201	1.201	0.756	0.146	0.64	0.708	0.85	0.648	0.306	1.509	1.319
Os10g0539600	67.18	70.737	70.737	16.678	14.672	13.202	8.358	8.517	9.767	18.912	22.134	18.722
Os10g0545300	78.201	84.821	84.821	43.58	43.465	42.321	26.015	30.184	29.93	25.731	27.908	27.558
Os10g0547900	3.257	2.101	2.101	1.593	1.324	0.728	1.155	1.05	1.31	0.612	0.667	0.611
Os10g0548800	37.729	36.45	36.45	19.602	18.709	18.233	11.829	13.794	11.618	9.281	9.963	9.302
Os10g0560200	10.731	8.766	8.766	4.011	4.39	4.793	4.39	4.981	4.286	1.33	1.051	2.641
Os10g0560900	23.231	21.236	21.236	9.384	11.853	11.795	3.576	5.084	5.134	4.13	4.831	4.742
Os10g0563550	18.789	27.686	27.686	8.792	10.263	7.783	6.49	7.124	11.811	13.131	12.333	11.335
Os10g0564800	105.982	101.19	101.19	36.823	37.641	35.293	52.883	57.059	57.438	28.279	26.318	33.292
Os10g0564900	256.798	262.283	262.283	107.958	104.429	112.889	113.593	119.528	113.967	62.817	66.654	61.409
Os10g0565150	7.384	5.921	5.921	0.621	1.781	1.358	1.318	2.122	1.053	2.517	2.52	1.935
Os10g0568100	5.313	3.538	3.538	1.756	2.488	1.946	0.323	0.723	0.669	0	0.229	0.12
Os10g0580800	6.093	11.282	11.282	5.177	4.463	3.856	2.59	2.322	2.655	4.602	2.714	5.407
Os11g0100100	4.942	5.555	5.555	2.005	2.904	3.057	1.096	0.908	1.275	0.975	1.32	1.01
Os11g0110000	3.522	3.73	3.73	2.217	2.02	2.03	1.007	1.228	0.878	0.704	0.511	0.661
Os11g0123500	10.916	9.269	9.269	3.684	5.482	5.114	5.516	5.464	4.67	5.433	5.438	5.847
Os11g0127951	5.082	23.391	23.391	0.78	3.038	2.178	1.003	1.927	1.958	0.578	0.57	0.499
Os11g0131600	1.425	1.871	1.871	0.583	0.413	0.844	0.5	0.267	0.092	0.288	0.284	0.155
Os11g0132600	9.678	10.542	10.542	1.801	1.285	2.427	4.702	3.985	4.633	0.955	1.297	1.315
Os11g0167200	13.236	17.284	17.284	7.249	6.817	5.583	7.667	10.318	9.939	4.428	5.163	5.278
Os11g0182400	31.411	20.63	20.63	7.732	5.854	6.442	11.628	11.081	13.103	7.374	5.229	6.366
Os11g0189900	20.251	22.538	22.538	1.598	2.83	2.149	11.307	8.556	9.533	2.367	3.701	3.661
Os11g0202000	5.129	7.32	7.32	2.708	2.914	2.615	2.7	1.534	1.371	1.354	1.337	0.779
Os11g0208300	2.273	1.436	1.436	0.651	1.136	0.952	1.077	0.919	1.139	0.568	1.071	0.49
Os11g0217500	22.224	23.887	23.887	13.331	11.68	13.083	12.795	13.076	15.918	11.169	10.653	10.575
Os11g0219400	4.57	5.528	5.528	3.475	3.175	2.469	2.824	2.662	2.986	0	0	0.029
Os11g0248200	14.291	14.633	14.633	4.293	4.759	3.868	4.454	5.095	5.131	5.18	4.355	4.693
Os11g0251400	1.365	1.356	1.356	0.15	0.137	0.28	0.276	0.23	0.324	0.501	0.448	0.494
Os11g0264700	19.4	17.442	17.442	6.858	7.215	8.88	9.361	8.374	9.575	6.034	6.798	6.677
Os11g0303300	1.58	2.316	2.316	0.431	0.172	0.803	0.069	0	0	0	0	0
Os11g0432900	347.3	349.677	349.677	120.376	109.262	118.074	177.108	186.101	172.983	69.335	65.029	65.673
Os11g0433800	7.34	8.109	8.109	3.646	3.322	2.625	2.602	3.08	3.55	2.758	3.429	2.674
Os11g0434000	18.46	18.202	18.202	6.738	9.365	7.583	9.241	9.394	8.649	5.512	3.574	4.687
Os11g0435900	14.091	23.232	23.232	10.32	8.004	11.427	8.613	3.677	6.306	8.058	7.956	2.943
Os11g0457000	3.062	2.898	2.898	0	0	0	0.09	0.229	0	1.005	0.611	1.668
Os11g0471200	19.554	11.399	11.399	4.286	4.737	4.389	4.963	4.59	4.279	0	0	0
Os11g0484000	60.022	61.98	61.98	11.298	11.228	11.627	27.678	34.869	32.621	15.624	12.932	13.353
Os11g0485500	3.609	1.035	1.035	0.578	0.819	0.179	0	0.079	0	0.428	0.211	0.462
Os11g0512000	0.698	2.876	2.876	0.381	0.607	0.266	0.184	0.157	0.448	0	0	0
Os11g0524300	1.774	3.331	3.331	1.089	0.129	0.619	1.401	0.299	0.57	0.538	0.464	0.174
Os11g0532751	3.357	3.419	3.419	1.697	1.932	0.79	1.091	0.499	0.457	0	0.665	0.349
Os11g0533000	10.794	7.986	7.986	2.718	2.166	4.112	4.589	0.979	2.08	1.321	1.677	1.955
Os11g0535525	64.894	58.4	58.4	17.035	13.991	13.492	8.824	13.761	4.376	0	0	0
Os11g0537350	3.878	3.32	3.32	0.275	0.389	0.597	0.236	0.829	0.604	0.814	0.602	0.263
Os11g0546500	74.832	67.587	67.587	36.263	30.843	42.715	20.222	22.026	16.997	10.536	15.172	11.158
Os11g0558500	3.957	5.733	5.733	1.252	0.978	1.881	1.921	1.131	1.762	0.335	0.43	0.318
Os11g0565400	29.985	32.599	32.599	14.368	14.759	16.684	5.307	6.003	5.504	4.277	5.229	6.154
Os11g0576900	5.039	6.166	6.166	3.581	1.661	2.303	2.639	1.958	3.189	1.338	0.821	1.748
Os11g0586300	22.762	25.794	25.794	3.89	3.984	4.214	5.505	5.36	4.597	8.879	10.242	9.836
Os11g0587000	1.017	1.801	1.801	0.349	0.507	0.53	0.614	0.56	0.346	0.306	0.322	0.247
Os11g0591800	19.502	9.761	9.761	0	0.727	0.159	1.54	1.338	1.127	0	0.281	0.328
Os11g0593100	0.899	1.197	1.197	0.594	0.586	0.395	0.109	0.14	0.12	0	0	0
Os11g0598800	1.706	3.247	3.247	0.647	1.092	0.851	0.294	0.141	0.143	0	0	0.018
Os11g0630501	6.077	5.416	5.416	2.621	2.036	2.346	3.113	2.574	1.234	3.248	1.327	2.32
Os11g0636050	5.535	7.264	7.264	2.877	3.905	2.808	3.3	1.97	4.212	0	0	0
Os11g0639400	10.516	10.234	10.234	1.165	2	0.834	0.231	0.074	0.338	1.195	1.672	1.118
Os11g0645800	1.71	2.776	2.776	1.195	0.686	0.977	0.249	0.279	0.289	0.179	0.177	0.248
Os11g0660500	14713.6	14831.8	14831.8	4244.48	4088.54	3907.17	4953.57	5302.48	4952.36	4149.6	4066.93	4407.56
Os11g0667000	2.662	1.845	1.845	0.408	0.434	0.864	0.239	0.184	0.699	0	0.081	0
Os11g0670900	6.917	9.203	9.203	0.596	0.079	0.555	0.096	0.307	0.491	0.331	0.654	0
Os11g0671000	490.398	503.466	503.466	33.85	34.604	31.817	82.325	82.597	84.626	90.48	81.274	103.289
Os12g0100100	10.385	7.903	7.903	4.085	4.458	5.224	3.154	3.5	2.925	1.755	1.315	1.672
Os12g0102900	2.111	2.053	2.053	0.399	0.706	0.186	0	0.027	0.313	0	0	0.064
Os12g0106700	10.411	11.957	11.957	5.671	5.875	5.079	4.941	5.441	7.066	4.666	4.331	4.51
Os12g0118400	1.749	0.987	0.987	0.056	0.06	0.184	0.291	0.558	0.373	0.69	0.465	0.406
Os12g0124300	1.878	6.042	6.042	1.933	2.291	2.249	1.387	1.133	1.681	0.619	1.427	0.998
Os12g0132900	3.451	2.048	2.048	0.085	1.35	1.183	0.872	0.698	0.878	0.565	0.465	0.731
Os12g0146500	2.511	2.513	2.513	0.495	0.117	0.102	0.566	0.453	0.674	0.306	0.362	0.422
Os12g0156400	148.372	155.001	155.001	65.758	67.11	69.913	73.049	68.328	64.819	69.719	67.07	68.131
Os12g0188566	5.348	3.883	3.883	2.106	2.395	1.779	1.008	1.453	1.523	1.415	1.612	1.691
Os12g0206700	33.575	17.087	17.087	9.967	9.012	10.319	12.058	15.197	12.262	12.892	13.056	11.914
Os12g0207200	6.941	7.336	7.336	2.785	2.264	2.593	2.529	3.419	3.292	1.638	2.097	3.143
Os12g0245000	6.423	4.905	4.905	2.521	2.341	2.644	0.447	0.883	1.201	0.934	0.572	0.723
Os12g0265701	28.244	23.283	23.283	4.778	2.496	3.092	2.084	2.469	2.289	2.34	1.333	1.631
Os12g0269600	307.765	274.96	274.96	87.247	86.688	90.279	36.576	59.955	38.659	0	0	0
Os12g0288600	26.445	31.209	31.209	8.047	11.201	13.354	16.635	15.755	15.795	10.811	7.572	11.076
Os12g0299300	1.66	1.622	1.622	0	0	0	0.388	0.622	0.391	0	0	0
Os12g0405700	228.213	201.084	201.084	97.885	95.526	99.656	87.466	102.989	88.358	78.799	86.411	86.203
Os12g0406200	251.746	261.261	261.261	140.826	126.792	127.775	141.051	155.311	136.092	114.666	100.394	107.922
Os12g0428700	7.76	9.185	9.185	0	0	0.682	1.885	1.408	2.645	2.306	3.349	2.342
Os12g0450500	16.795	15.521	15.521	4.177	4.439	3.737	3.629	3.396	3.628	4.219	3.987	3.434
Os12g0479900	96.262	105.588	105.588	12.845	10.014	10.988	50.627	50.707	48.766	52.34	53.933	53.061
Os12g0488700	1.034	2.216	2.216	0.423	0	0.039	0.218	0.592	0.12	0.141	0	0.081
Os12g0503200	15.366	12.41	12.41	5.114	5.894	6.309	4.359	4.332	3.613	2.22	2.297	2.514
Os12g0514900	97.935	88.765	88.765	18.257	20.855	20.325	42.132	40.145	45.78	41.292	43.337	48.419
Os12g0548501	16.672	25.255	25.255	3.325	5.165	4.525	3.126	2.634	3.976	0.284	0.702	0.613
Os12g0548700	25.954	28.142	28.142	6.17	7.473	3.741	2.585	2.128	3.379	0.159	1.102	1.101
Os12g0562900	50.743	49.131	49.131	26.461	29.204	26.595	21.279	27.814	25.416	17.115	17.884	20.009
Os12g0563200	30.581	34.378	34.378	5.177	4.502	6.518	10.824	10.081	9.088	13.857	15.554	16.589
Os12g0563400	42.251	38.563	38.563	12.674	12.431	13.648	21.729	22.618	23.992	11.367	9.883	10.31
Os12g0573800	3.201	6.039	6.039	1.02	0.723	0.598	0.729	0.529	0.534	0.084	0	0.399
Os12g0589000	3.342	2.47	2.47	0.071	0	0.263	0.182	0	0.2	0	0.155	0.068
Os12g0606900	21.504	18.153	18.153	6.344	7.62	5.552	13.55	10.662	14.343	6.415	3.967	6.511
Os12g0608500	3.156	5.125	5.125	1.702	0.405	0.683	1.171	0.604	0.94	0.196	0.225	0.338
Os12g0608600	117.642	125.724	125.724	28.555	28.084	27.186	58.733	58.68	61.64	67.833	64.684	62.028
Os12g0611700	127.242	120.76	120.76	43.336	49.483	58.978	71.958	81.134	63.257	42.728	46.793	47.837
Os12g0630750	0.558	2.185	2.185	0.728	0.182	0.319	0.275	0.564	0.121	0.523	0	0.082
Os12g0631800	30.673	26.697	26.697	9.346	11.747	12.27	10.91	11.722	12.043	6.271	5.242	4.834

## Sheet: Table S5
Table S5
Chang15-unique sustained up-regulated DEGs​
Genes	Chang15-0h-1_Count	Chang15-0h-2_Count	Chang15-0h-3_Count	Chang15-6h-1_Count	Chang15-6h-2_Count	Chang15-6h-3_Count	Chang15-3d-1_Count	Chang15-3d-2_Count	Chang15-3d-3_Count	Chang15-10d-1_Count	Chang15-10d-2_Count	Chang15-10d-3_Count
Os01g0102000	8.793	8.321	8.321	19.455	19.588	23.032	9.534	10.362	9.307	12.539	12.089	11.699
Os01g0102600	0	3.243	3.243	5.172	3.36	2.194	12.349	11.079	16.187	19.156	20.05	22.82
Os01g0111400	3.326	2.024	2.024	11.64	12.604	11.991	8.723	9.91	9.568	4.347	4.212	4.335
Os01g0113200	0.38	1.118	1.118	6.591	8.81	8.275	4.583	3.73	3.606	1.258	1.242	0.894
Os01g0114200	0	0	0	1.453	1.057	2.137	2.854	1.512	1.873	1.36	1.259	1.027
Os01g0114300	0.373	0	0	1.583	1.602	1.705	2.7	2.609	3.163	1.526	1.674	1.592
Os01g0126200	0.191	0.314	0.314	0.672	0.87	0.544	8.913	8.933	8.838	33.384	33.316	27.333
Os01g0128700	0.514	0.254	0.254	7.387	9.26	10.051	7.879	9.258	7.434	1.824	2.147	1.695
Os01g0136450	0	0.251	0.251	12.046	10.818	13.302	4.806	3.154	3.079	0.726	1.537	0.716
Os01g0149500	0	0	0	0.131	0.251	0.183	0.489	0.389	0.531	0.51	0.489	0.39
Os01g0152700	18.454	31.668	31.668	52.694	50.601	44.112	27.952	35.605	34.833	34.923	34.99	35.466
Os01g0159000	13.682	11.623	11.623	443.306	425.133	466.652	96.171	94.688	92.112	17.918	16.962	16.793
Os01g0166800	0.988	1.029	1.029	2.202	2.103	2.852	12.932	11.777	17.945	30.986	27.48	27.299
Os01g0169800	2.791	1.577	1.577	4.156	3.742	4.076	11.265	11.812	9.771	23.015	21.716	20.658
Os01g0174700	2.941	1.977	1.977	3.415	4.042	5.531	3.286	4.528	5.544	5.089	4.508	4.526
Os01g0176400	3.162	2.607	2.607	3.807	2.618	4.378	12.484	15.987	12.867	15.508	14.575	14.962
Os01g0188200	1.688	1.071	1.071	3.825	3.388	4.341	2.897	2.905	3.791	3.94	3.869	2.905
Os01g0189100	0	0	0	0	0.068	0.02	0.028	0.141	0	0.024	0.024	0.123
Os01g0194600	54.766	59.766	59.766	104.964	105.42	113.328	275.305	290.519	262.065	118.549	129.52	130.783
Os01g0200400	7.054	7.008	7.008	14.152	10.205	7.751	10.497	7.864	8.783	16.464	16.622	14.958
Os01g0201800	0.575	0.119	0.119	4.944	4.379	4.658	4.089	3.491	4.02	0.589	0.775	0.847
Os01g0201850	0	0.036	0.036	0.248	0.387	0.182	0.16	0.08	0.142	0	0.039	0
Os01g0219300	5.281	5.995	5.995	8.713	8.979	11.427	9.023	10.986	11.461	15.584	13.406	15.032
Os01g0223200	0	2.597	2.597	1.795	1.419	1.286	15.16	16.267	14.437	49.092	50.14	47.234
Os01g0223300	0	0	0	0	0	0	0	0	0.027	0	0	0
Os01g0223900	0.4	0.923	0.923	0.515	0.496	0.891	2.652	1.355	2.15	5.235	5.142	4.825
Os01g0227200	2.195	2.224	2.224	3.648	4.056	4.442	6.174	6.311	7.375	7.109	6.773	4.656
Os01g0233000	4.249	4.343	4.343	13.193	7.981	11.021	148.339	141.636	148.981	316.451	322.759	329.486
Os01g0235100	1.543	1.726	1.726	1.488	2.372	1.007	17.574	17.269	16.625	48.534	55.563	53.441
Os01g0239200	1.119	0.651	0.651	1.293	0.644	0.677	8.991	7.621	6.507	16.786	18.878	17.899
Os01g0241100	3.383	1.767	1.767	0.969	1.986	2.578	3.517	3.706	3.716	3.922	3.379	2.755
Os01g0242600	5.277	6.684	6.684	13.216	10.073	11.57	13.312	11.495	13.714	22.494	24.146	22.902
Os01g0256800	0	0.547	0.547	1.184	0.924	0.792	0.357	0.289	0.331	1.274	1.38	1.525
Os01g0261200	14.673	14.315	14.315	61.279	62.582	59.345	28.045	27.59	27.703	34.223	38.979	36.594
Os01g0266500	3.639	1.95	1.95	5.137	3.145	3.327	10.129	9.568	9.572	14.144	11.638	17.404
Os01g0269900	1.395	0.657	0.657	2.844	2.47	3.844	2.794	2.595	2.42	1.801	1.778	2.288
Os01g0273500	4.9	5.462	5.462	12.832	11.613	12.618	16.183	16.433	18.511	10.493	10.64	11.901
Os01g0285300	0	1.077	1.077	1.145	1.014	1.6	7.27	7.612	10.501	35.589	34.764	34.64
Os01g0294700	2.615	4.049	4.049	4.911	3.152	4.165	197.11	187.453	179.348	176.751	185.564	186.432
Os01g0303800	30.849	39.617	39.617	171.084	154.324	160.127	152.437	169.219	168.074	73.617	68.45	70.033
Os01g0326100	0	0	0	0.59	0.179	0.314	15.123	14.82	15.001	11.656	14.42	13.779
Os01g0330100	4.859	3.333	3.333	13.822	13.487	15.686	7.393	6.563	7.053	9.988	10.459	11.649
Os01g0347500	3.919	0	0	1.312	0	1.221	169.615	102.301	126.859	67.527	71.233	79.26
Os01g0348000	3.919	0	0	1.312	0.232	2.239	167.084	101.221	130.977	68.499	71.713	76.115
Os01g0348800	3.492	2.303	2.303	2.571	3.53	0.898	327.942	312.37	355.353	55.948	54.655	69.465
Os01g0357800	4.104	4.505	4.505	10.09	10.95	11.414	14.895	13.975	18.752	9.508	8.639	8.542
Os01g0358300	0.188	0.464	0.464	0.269	0.735	0.608	5.781	6.201	5.354	10.284	12.134	12.413
Os01g0359400	0	0.032	0.032	0.024	0	0.034	0.233	0.249	0.239	0.241	0.238	0.324
Os01g0359800	0	0	0	0	0	0	0	0	0	0	0	0
Os01g0364100	0.241	0.079	0.079	0.68	0.723	0.413	1.445	0.95	1.281	0.69	0	0.454
Os01g0509400	2.797	7.32	7.32	0.97	1.587	1.668	0.768	2.029	1.266	2.156	2.784	2.649
Os01g0514600	0.291	0.069	0.069	0.893	0.298	0.879	11.097	9.733	12.211	19.704	20.324	15.394
Os01g0524500	1.059	1.123	1.123	1.346	0.691	0.864	30.82	31.016	31.397	39.56	43.696	42.075
Os01g0549500	0.607	0.808	0.808	1.49	2.162	2.08	2.211	2.502	1.889	1.146	1.603	1.401
Os01g0550600	0.274	0.301	0.301	0.644	0.476	0.965	2.271	2.516	1.742	1.307	1.322	1.424
Os01g0552050	1.021	1.963	1.963	4.41	5.02	4.567	6.748	5.869	7.079	2.754	3.435	2.453
Os01g0579600	0.143	0.207	0.207	0.593	0.304	0.532	3.845	3.584	4.347	5.664	5.303	5.163
Os01g0579900	14.673	13.772	13.772	6.943	8.36	8.687	40.269	40.531	42.819	36.462	37.907	39.799
Os01g0580500	4.1	2.719	2.719	4.376	4.302	5.551	49.618	51.014	46.066	116.814	113.241	121.509
Os01g0590700	2.636	2.835	2.835	4.361	4.461	4.104	3.409	3.554	4.749	4.429	4.09	4.745
Os01g0611000	289.103	301.195	301.195	878.231	804.389	863.323	189.175	204.273	181.176	172.355	175.61	164.823
Os01g0615300	0.066	1.86	1.86	0.774	1.991	1.403	2.358	2.583	2.417	6.606	3.887	5.078
Os01g0623500	1.664	0.998	0.998	8.82	9.498	7.953	3.524	3.48	3.367	2.321	1.961	2.271
Os01g0640100	0	0	0	0	0	0	0	0	0	0	0.041	0
Os01g0644900	17.963	15.447	15.447	6.899	8.344	6.571	28.57	26.852	20.917	56.656	52.288	51.494
Os01g0650200	0.111	0.201	0.201	0.353	0.072	0.443	1.451	1.343	0.998	7.019	7.825	7.102
Os01g0650800	2.188	2.438	2.438	9.073	8.178	9.056	8.032	8.731	10.974	4.113	4.659	4.49
Os01g0652450	0	0.123	0.123	0.915	0.973	1.023	18.254	14.478	17.417	4.068	2.209	5.092
Os01g0654100	1.447	2.207	2.207	1.443	0.755	1.095	8.54	7.882	9.264	17.463	14.174	15.33
Os01g0659800	1.402	1.541	1.541	4.875	2.895	4.049	3.075	3.189	2.161	3.77	3.093	3.53
Os01g0659900	1.704	0.395	0.395	14.773	15.979	16.067	1.724	2.262	3.263	4.793	3.908	3.887
Os01g0668200	0.253	1.511	1.511	1.319	2.845	2.276	3.394	3.26	4.057	1.94	1.362	1.154
Os01g0668901	0	0	0	1.457	1.983	1.761	1.546	1.2	1.3	1.59	2.327	1.789
Os01g0672800	19.957	21.486	21.486	25.923	27.306	27.733	30.073	31.701	31.152	20.604	21.446	23.493
Os01g0676900	0	0	0	0	0.175	0.461	26.338	22.508	24.959	17.883	16.843	20.662
Os01g0685650	0.391	0.573	0.573	0.959	0.878	0.695	0.925	1.712	1.205	1.006	1.461	0.664
Os01g0686000	0	0	0	1.14	0.606	0.834	12.044	13.479	10.351	17.093	18.574	19.83
Os01g0693466	0	0	0	0	0	0	0	0	0.115	0	0	0
Os01g0701700	0	0.061	0.061	0.587	0.48	0.547	1.859	3.385	3.786	5.268	3.716	4.071
Os01g0704300	8.294	6.161	6.161	8.725	5.41	5.26	18.638	16.864	17.334	18.022	20.556	17.649
Os01g0706850	0	0	0	2.493	1.01	1.437	25.818	23.672	22.146	72.823	56.925	64.913
Os01g0710700	3.146	0.624	0.624	3.432	4.028	4.694	33.58	28.364	27.987	158.378	161.245	153.897
Os01g0711500	3.595	7.376	7.376	8.089	10.317	7.851	19.301	14.459	16.717	18.846	16.511	16.739
Os01g0732700	0.376	0.575	0.575	3.688	3.045	3.097	1.907	1.845	2.575	2.012	1.228	1.99
Os01g0734399	0.27	0	0	0.871	0.838	1.081	1.494	1.469	1.211	1.014	1.274	1.472
Os01g0749900	8.02	6.493	6.493	47.838	41.099	44.267	20.919	21.938	20.641	15.005	14.366	14.526
Os01g0777000	8.08	8.038	8.038	33.203	34.601	33.135	16.555	15.72	17.324	23.781	24.628	20.468
Os01g0783700	0.768	1.742	1.742	50.567	46.103	51.58	4.095	6.798	3.22	2.357	1.164	1.583
Os01g0799900	8.59	9.09	9.09	9.441	11.163	10.365	60.231	60.928	64.812	87.503	93.003	93.345
Os01g0813800	0.526	0.2	0.2	0.67	0.369	0.393	16.441	14.105	17.694	21.752	20.933	19.467
Os01g0823400	0.683	0.619	0.619	0.419	0.267	0.468	2.263	3.106	2.841	3.63	3.63	3.174
Os01g0826800	0	0	0	0.507	1.154	1.011	9.406	8.945	11.114	13.913	15.088	15.898
Os01g0827700	0.587	0.323	0.323	1.682	1.086	0.336	9.741	9.603	11.094	8.545	8.899	9.566
Os01g0829100	5.778	6.351	6.351	7.176	6.73	7.467	22.594	23.752	22.148	33.065	31.769	31.458
Os01g0832900	2.388	1.42	1.42	9.248	9.906	10.154	2.782	2.672	2.58	4.27	4.348	4.009
Os01g0834100	0	0.358	0.358	0.418	0.607	0.319	4.454	4.545	3.799	5.368	5.05	5.583
Os01g0834200	12.241	11.805	11.805	53.15	52.208	48.336	27.849	29.842	30.517	26.186	25.19	26.042
Os01g0841100	20.333	14.516	14.516	29.726	27	27.221	38.928	38.027	36.606	44.58	41.155	40.4
Os01g0843500	0.427	3.259	3.259	5.311	3.205	6.532	9.785	10.263	8.894	12.165	15.752	15.658
Os01g0844900	1.385	0.81	0.81	4.25	4.43	3.778	8.714	6.551	8.317	2.315	2.376	1.604
Os01g0854500	2.147	1.548	1.548	40.561	38.794	39.298	4.237	4.612	4.653	0.915	0.963	1.632
Os01g0855900	1.326	0	0	4.477	3.785	3.789	6.938	6.203	6.997	3.052	3.684	5.855
Os01g0865700	1.129	1.047	1.047	8.143	9.023	8.711	2.675	3.212	2.244	1.588	2.756	1.246
Os01g0871400	0	0	0	1.094	1.163	1.766	2.534	2.044	1.924	0.648	1.201	1.749
Os01g0871600	0	1.53	1.53	0.932	0.954	0.739	5.906	4.976	5.852	42.986	41.914	40.583
Os01g0875500	26.732	29.911	29.911	282.941	285.594	276.161	86.756	86.901	86.536	36.586	36.987	37.122
Os01g0879400	13.633	14.685	14.685	51.671	55.964	52.396	31.432	30.117	32.25	25.307	20.477	21.273
Os01g0885300	12.368	9.357	9.357	19.049	20.83	18.735	27.946	24.723	26.293	45.27	47.74	47.819
Os01g0896300	0	0.123	0.123	0.596	0.487	0.128	2.743	3.966	4.794	7.641	7.645	8.003
Os01g0897700	13.006	13.609	13.609	42.793	48.028	42.644	27.806	30.298	30.305	39.906	36.372	37.628
Os01g0898400	2.229	0.774	0.774	2.375	1.989	2.547	6.39	5.812	7.052	9.517	7.818	9.873
Os01g0902000	1.163	0.719	0.719	3.98	5.065	4.054	3.238	3.676	3.48	1.269	1.488	1.147
Os01g0905300	0.049	0.976	0.976	1.029	1.351	1.973	1.402	1.247	1.796	3.161	3.088	2.758
Os01g0907200	17.843	31.772	31.772	270.234	259.52	262.103	35.079	38.338	32.387	18.492	25.466	18.693
Os01g0915350	6.293	5.642	5.642	82.259	98.384	87.892	21.428	18.255	25.897	9.52	9.003	8.172
Os01g0922100	1.002	0	0	1.968	0.654	1.069	0.95	1.047	1.661	1.731	1.35	1.259
Os01g0932950	3.766	0	0	13.482	16.99	10.938	126.13	155.017	108.672	40.444	36.764	39.53
Os01g0936800	20.168	14.968	14.968	24.281	26.578	26.391	41.047	39.737	41.265	48.148	49.532	52.354
Os01g0938100	5.427	6.045	6.045	7.2	4.687	3.603	61.722	65.917	58.245	153.499	153.835	158.403
Os01g0938400	0	0.12	0.12	0.446	0.947	0.83	3.211	4.7	3.191	17.43	16.233	17.611
Os01g0952200	3.091	2.778	2.778	8.159	8.004	7.729	12.571	12.62	12.589	5.784	5.32	4.569
Os01g0971100	0.943	4.371	4.371	4.7	6.225	3.703	31.909	24.303	25.337	68.927	67.82	65.88
Os01g0977600	12.882	12.908	12.908	41.494	46.363	45.266	36.775	36.511	39.016	16.218	17.067	14.677
Os02g0100050	0.324	1.41	1.41	4.568	3.588	3.592	4.234	2.664	4.41	2.017	2.085	1.578
Os02g0102850	0.986	1.032	1.032	0.814	1.336	1.452	2.695	2.205	2.565	3.749	2.731	3.459
Os02g0106900	1.346	0.876	0.876	1.651	2.217	2.185	4.026	3.401	4.667	14.438	14.017	12.547
Os02g0109501	3.169	3.241	3.241	18.942	21.931	22.129	9.035	8.01	7.938	5.762	7.032	4.317
Os02g0118800	0.095	0	0	0.349	0.206	0.306	1.32	1.085	1.459	0.968	0.998	1.151
Os02g0122700	0.12	0	0	0.96	0.942	1.032	6.748	9.798	9.255	15.759	12.967	17.359
Os02g0122900	2.32	0.686	0.686	2.737	2.172	2.617	2.771	2.255	2.544	4.501	3.684	3.921
Os02g0131050	0.108	0.514	0.514	0.607	0.926	0.529	8.258	6.43	9.193	7.117	9.794	7.448
Os02g0131100	1.168	0.759	0.759	1.086	1.408	1.173	18.922	19.721	19.828	29.566	27.573	28.606
Os02g0132100	0.845	1.394	1.394	3.661	2.497	3.522	1.531	1.86	1.552	1.492	1.607	1.375
Os02g0136933	0.928	2.379	2.379	5.314	2.958	6.361	2.767	3.648	3.575	3.514	4.719	2.548
Os02g0137000	5.607	5.43	5.43	12.183	12.349	13.356	9.869	9.324	12.574	13.39	11.282	12.64
Os02g0143200	0.236	0.364	0.364	0.85	0.749	0.993	2.489	1.489	2.333	0.382	0.892	0.919
Os02g0152750	0	5.181	5.181	5.571	13.437	6.783	11.579	10.062	17.561	10.475	13.399	9.248
Os02g0152950	0.354	0.438	0.438	0.299	1.039	0.657	0.629	0.604	1.56	1.387	1.221	1.015
Os02g0153200	0.497	0.846	0.846	1.927	2.737	3.304	2.921	3.128	3.54	1.229	1.8	1.446
Os02g0162766	1.361	2.404	2.404	5.464	6.29	6.043	5.066	5.386	6.384	2.784	4.188	2.861
Os02g0164900	7.955	7.364	7.364	60.397	65.06	67.138	17.6	14.865	18.363	21.899	23.049	21.445
Os02g0167700	15.667	16.902	16.902	43.303	43.417	43.771	42.293	37.633	42.474	34.453	34.965	29.552
Os02g0168000	1.459	0.941	0.941	4.038	4.673	4.7	3.038	3.354	2.792	2.026	2.912	2.296
Os02g0173000	1.806	1.552	1.552	1.957	3.032	2.414	3.943	4.059	4.019	3.903	3.155	3.165
Os02g0174100	0.678	0.912	0.912	1.358	1.862	1.427	1.747	0.92	1.382	0.9	0.913	0.987
Os02g0180500	2.946	3.946	3.946	8.722	7.733	8.373	13.78	14.184	15.41	15.063	13.485	14.736
Os02g0184000	10.226	10.208	10.208	21.632	24.765	23.518	22.587	18.65	21.749	15.563	15.134	14.729
Os02g0200800	15.959	15.254	15.254	48.502	42.218	36.158	31.121	33.594	35.469	57.266	54.136	54.779
Os02g0222100	0	0	0	0	0.094	0.055	0.533	0.585	0.64	0.526	0.616	0.794
Os02g0230200	2.425	2.363	2.363	6.088	5.128	7.348	6.73	5.87	6.244	8.217	9.895	11.678
Os02g0255700	1.78	2.092	2.092	2.557	2.866	2.229	13.727	13.5	15.13	35.666	41.77	39.037
Os02g0272900	2.152	2.218	2.218	4.87	5.147	5.892	3.929	4.511	4.639	4.861	5.946	4.117
Os02g0273000	0.806	0	0	1.45	1.717	2.087	0.891	0.76	0.869	1.355	1.013	1.107
Os02g0273700	0.688	1.948	1.948	1.846	1.261	1.449	4.139	3.845	4.496	3.574	3.819	3.06
Os02g0280700	0.55	0.403	0.403	0.749	0.637	0.174	2.073	1.79	1.941	3.372	3.083	2.839
Os02g0326500	1.188	2.394	2.394	8.126	8.35	7.139	7.364	5.849	5.849	3.539	3.702	4.402
Os02g0331200	12.066	9.466	9.466	14.341	12.433	13.044	18.982	17.96	18.435	24.925	27.54	26.638
Os02g0438601	0	0	0	0.476	0.426	0.513	0.322	0.392	0.779	0.251	0.33	0.24
Os02g0453500	1.468	1.513	1.513	2.477	3.112	4.403	4.153	3.03	3.889	5.338	4.777	7.992
Os02g0462000	1.299	0.501	0.501	6.443	6.233	6.142	2.565	1.642	2.168	1.172	1.481	1.122
Os02g0464400	1.176	0.525	0.525	3.849	4.315	3.5	2.805	2.638	3.796	1.904	1.666	1.73
Os02g0477100	0	0	0	0	0	0	0.146	0.187	0.071	0	0	0
Os02g0478050	0.3	0.202	0.202	0.352	0.516	0.359	0.366	0.386	0.205	0.074	0.202	0.048
Os02g0479300	2.31	2.458	2.458	4.02	3.314	3.407	6.234	6.412	5.851	2.119	2.29	2.521
Os02g0513800	0.414	0.615	0.615	0.763	0.973	1.633	3.468	2.346	3.425	3.108	2.036	1.975
Os02g0517531	36.557	31.142	31.142	102.627	109.25	105.843	98.509	94.138	101.781	59.148	63.51	64.705
Os02g0519700	0	0	0	2.58	0.8	1.601	17.565	20.103	19.037	46.818	48.823	59.283
Os02g0525900	42.783	32.065	32.065	98.587	98.149	96.709	85.426	74.845	81.02	95.589	101.181	92.808
Os02g0527600	4.924	3.752	3.752	32.844	33.416	34.658	7.403	7.343	8.267	13.99	14.433	13.292
Os02g0528750	0.879	0	0	3.236	5.158	3.013	6.245	7.775	7.62	9.886	10.649	6.724
Os02g0532500	1.913	1.84	1.84	2.414	1.664	2.247	4.7	4.353	2.458	54.36	58.183	57.061
Os02g0535901	1.332	0.169	0.169	1.069	1.604	1.054	3.237	1.969	1.54	5.031	4.967	3.74
Os02g0536500	0.27	0.111	0.111	0	0	0.308	0.319	0.477	0.156	0.276	0.635	0.317
Os02g0542200	0.872	1.553	1.553	2.761	3.364	2.907	5.654	3.87	4.575	2.136	1.95	1.58
Os02g0594700	2.431	0	0	0.994	0.981	0.331	9.139	6.379	6.156	7.103	5.377	8.789
Os02g0594800	0.343	0.518	0.518	1.929	2.05	3.004	0.948	1.329	1.156	1.403	2.232	1.547
Os02g0594900	20.011	15.847	15.847	78.108	78.113	84.606	42.564	38.413	39.19	34.937	32.537	29.766
Os02g0596000	1.569	1.724	1.724	2.728	2.501	3.884	32.754	31.414	32.494	55.083	53.744	60.527
Os02g0606200	8.119	10.161	10.161	13.267	16.27	15.985	201.509	206.077	188.981	405.119	401.592	392.319
Os02g0626100	127.065	142.223	142.223	281.34	293.058	275.085	3025.79	2697.57	2717.71	8544.25	8925.57	8570.53
Os02g0629400	0.687	0.715	0.715	3.357	2.456	2.186	3.894	3.491	3.335	1.386	1.751	1.372
Os02g0633600	8.859	10.601	10.601	69.622	71.947	75.109	28.205	35.397	29.405	19.68	17.893	24.894
Os02g0634600	2.388	1.882	1.882	3.793	5.474	4.554	5.24	6.125	5.684	5.243	4.752	4.63
Os02g0634700	1.316	1.326	1.326	3.648	3.846	3.508	19.584	20.522	20.592	52.363	52.49	51.253
Os02g0636600	0	1.008	1.008	1.032	0.399	0.611	9.05	13.135	10.778	11.775	12.552	12.683
Os02g0640800	0	0.118	0.118	0.066	0	0.082	0.482	0.617	0.228	0.979	0.652	0.655
Os02g0644650	5.349	0	0	3.751	2.99	5.094	3.419	3.606	5.448	1.91	1.886	2.549
Os02g0645600	5.466	3.879	3.879	9.511	11.012	10.081	16.117	17.316	16.079	7.973	10.295	7.779
Os02g0646200	5.281	3.701	3.701	51.262	45.699	57.333	33.638	38.983	37.399	6.662	4.859	4.456
Os02g0649800	33.341	36.328	36.328	39.335	34.727	37.582	289.473	310.203	264.226	44.232	38.194	48.756
Os02g0652600	7.788	7.635	7.635	5.231	6.933	7.216	49.857	47.14	45.566	72.33	76.024	73.402
Os02g0661900	0	0.829	0.829	0.377	1.093	0.607	3.442	2.769	2.326	1.6	1.091	1.447
Os02g0663300	0.236	0.4	0.4	0.332	0.208	0.436	1.457	1.276	1.836	1.608	1.606	1.551
Os02g0664150	1.331	0.536	0.536	2.449	2.025	1.512	1.494	1.263	1.923	1.754	1.742	1.227
Os02g0665200	3.752	3.761	3.761	5.076	6.758	5.945	8.215	8.903	9.342	4.099	5.541	4.944
Os02g0666700	0	0.555	0.555	0.863	0.678	0.629	5.361	4.175	3.819	15.848	16.101	13.284
Os02g0667300	11.656	6.896	6.896	12.959	13.148	14.259	27.068	22.947	25.208	33.005	27.326	26.231
Os02g0670500	6.377	7.204	7.204	14.783	10.86	12.752	101.069	103.579	97.82	317.792	332.309	328.541
Os02g0677600	1.777	1.551	1.551	1.86	2.181	1.851	1.898	0.845	3.021	4.917	4.573	5.905
Os02g0678400	8.022	9.679	9.679	39.65	43.997	38.375	19.174	20.351	21.289	62.502	56.853	56.186
Os02g0679700	0	0.359	0.359	2.273	2.203	1.805	4.559	3.745	3.464	5.199	5.06	4.552
Os02g0689000	0.388	0.719	0.719	1.665	3.034	2.104	3.138	3.038	3.53	2.577	1.436	2.909
Os02g0693500	0	1.388	1.388	1.631	2.832	2.633	9.446	9.408	8.606	24.772	27.92	26.861
Os02g0694800	1.954	1	1	0.744	0.703	0.115	3.724	2.623	4.401	4.41	5.353	4.006
Os02g0696650	3.662	0.604	0.604	9.362	11.304	9.205	16.671	13.019	13.97	4.577	4.191	5.388
Os02g0696900	6.483	4.25	4.25	19.605	26.747	23.52	9.004	9.241	9.257	5.805	5.837	4.919
Os02g0716600	1.205	0	0	4.53	8.548	5.336	0.595	1.523	2.612	6.266	8.621	6.739
Os02g0718100	6.536	11.504	11.504	13.658	11.982	11.202	534.987	568.126	498.181	259.899	271.962	282.469
Os02g0719000	1.576	1.624	1.624	3.344	2.998	2.626	18.456	23.137	19.623	38.905	37.044	36.096
Os02g0724300	7.048	8.331	8.331	15.75	12.316	17.855	14.069	11.563	11.3	23.755	23.187	23.011
Os02g0724600	4.214	4.583	4.583	15.408	12.37	13.807	12.425	13.623	13.088	10.302	11.41	11.928
Os02g0726500	6.883	6.379	6.379	15.046	13.292	15.217	11.473	10.826	9.154	10.03	11.327	9.506
Os02g0734600	33.403	28.479	28.479	47.389	50.105	45.005	57.577	60.889	57.461	52.607	49.139	50.555
Os02g0736200	0.557	0.58	0.58	1.062	1.454	1.056	3.219	3.381	3.306	3.86	3.199	2.762
Os02g0739700	0.801	0.055	0.055	1.148	0.784	0.458	5.748	5.267	4.787	11.657	9.397	11.714
Os02g0741500	2.987	4.398	4.398	27.446	30.534	31.771	14.961	15.038	17.022	8.671	11.205	8.791
Os02g0744650	2.099	3.388	3.388	11.215	9.638	7.844	3.659	3.315	4.6	7.691	7.064	6.176
Os02g0755200	3.6	1.741	1.741	8.137	6.526	7.912	6.67	5.811	6.264	5.594	4.498	5.481
Os02g0779300	2.593	1.544	1.544	2.652	4.416	2.799	34.692	35.978	31.645	42.433	42.092	39.767
Os02g0781400	0.95	1.88	1.88	2.332	1.363	1.683	19.052	18.395	20.045	26.881	29.676	22.59
Os02g0782800	0	0	0	0.312	0.456	0.327	2.66	2.089	2.719	3.077	2.61	3.779
Os02g0784900	11.015	11.26	11.26	10.545	13.219	8.14	18.438	21.533	19.272	42.158	47.56	49.273
Os02g0787400	6.717	9.967	9.967	43.279	24.533	24.944	12.197	9.847	13.978	26.104	18.087	15.418
Os02g0794300	6.307	1.814	1.814	5.58	6.696	5.195	9.611	10.751	10.513	16.9	12.639	16.833
Os02g0803225	3.528	2.475	2.475	4.214	4.993	5.082	4.83	5.236	6.443	3.915	3.613	3.644
Os02g0814400	2.883	4.253	4.253	2.886	3.068	6.675	48.279	49.477	46.223	70.969	73.649	85.553
Os02g0815200	0.872	1.894	1.894	1.313	1.757	0.679	11.698	12.857	13.831	28.954	32.91	32.082
Os02g0822600	5.163	2.292	2.292	1.036	1.943	2.042	29.008	30.672	26.576	47.662	49.401	44.475
Os02g0822800	9.326	9.61	9.61	20.597	19.515	18.344	19.713	18.074	19.234	15.831	14.879	15.152
Os02g0823200	6.563	0.601	0.601	5.997	7.706	7.75	3.8	3.761	5.312	7.558	5.597	4.292
Os02g0823900	0	0	0	0.125	0.399	0.175	3.057	2.266	2.768	9.239	11.112	10.674
Os02g0826600	0.998	0.51	0.51	1.138	0.744	0.815	1.276	2.235	2.336	2.01	2.433	2.742
Os02g0829100	0.353	1.165	1.165	0.325	1.094	1.312	11.227	12.725	11.232	28.543	27.351	26.355
Os02g0829850	0.429	0.637	0.637	1.053	0.839	1.029	1.016	2.039	1.587	28.959	30.615	26.766
Os02g0830300	1.134	0.545	0.545	0.913	0.709	1.161	2.481	1.768	2.717	0.532	1.4	1.182
Os02g0833100	1.477	0.696	0.696	1.014	1.147	1.226	3.971	3.45	3.802	6.259	5.423	5.01
Os02g0834300	1.324	0	0	1.847	2.669	1.857	8.554	6.573	8.35	24.787	19.936	20.83
Os03g0100020	0	0	0	0.328	0.406	0.458	4.567	3.824	4.064	11.286	11.323	10.004
Os03g0101700	1.753	1.751	1.751	4.282	4.09	3.756	8.331	7.261	10.972	6.344	6.151	6.29
Os03g0103400	0.078	0.225	0.225	0.647	0.509	0.357	5.921	5.568	5.667	4.5	3.734	2.85
Os03g0103800	11.014	8.569	8.569	35.776	33.149	34.371	38.068	30.994	36.232	15.803	15.664	21.895
Os03g0107700	23.531	23.349	23.349	131.83	132.821	134.11	53.557	49.861	40.891	62.689	52.609	65.315
Os03g0108500	0.661	1.771	1.771	1.116	2.695	2.691	5.481	6.601	7.07	63.617	67.488	67.125
Os03g0110600	4.355	11.006	11.006	26.156	28.732	26.841	17.306	17.181	18.82	19.618	22.303	21.515
Os03g0112600	4.793	3.512	3.512	38.838	43.247	40.674	22.077	17.95	21.91	7.142	11.055	8.255
Os03g0118600	0	0.057	0.057	0.716	0	0.118	3.794	4.304	3.056	6.038	6.24	5.98
Os03g0121700	0	1.555	1.555	1.036	0.777	1.135	18.659	14.257	14.178	28.841	28.879	35.241
Os03g0124200	0.077	0.254	0.254	0.473	0.05	0.594	28.787	29.897	23.057	6.746	7.698	7.75
Os03g0125000	13.144	13.002	13.002	12.967	10.947	12.246	87.891	91.341	98.187	149.659	147.364	163.407
Os03g0127500	0.446	0.315	0.315	2.7	5.364	4.881	0.906	1.096	1.364	2	2.318	1.989
Os03g0128400	5.607	1.789	1.789	5.772	7.786	6.304	14.71	12.528	12.652	33.545	38.115	36.516
Os03g0130500	17.889	18.501	18.501	29.787	29.543	32.439	43.105	38.243	41.774	44.326	47.99	41.297
Os03g0130900	2.203	1.579	1.579	3.82	3.467	3.749	11.154	10.047	11.599	25.011	25.792	23.395
Os03g0133400	7.398	6.271	6.271	28.651	33.047	28.271	40.06	32.389	34.695	14.751	13.25	13.884
Os03g0135400	6.95	6.337	6.337	13.869	14.861	12.413	11.811	10.309	12.186	11.706	11.342	12.164
Os03g0136200	65.799	68.394	68.394	140.814	132.133	137.302	166.994	175.341	147.607	206.899	207.963	199.865
Os03g0149800	0	0.532	0.532	0.566	0.301	0.685	6.332	5.592	5.701	5.782	6.33	6.673
Os03g0162650	0	0	0	5.121	4.304	4.029	0.153	0.654	1.234	0.221	0.697	0.228
Os03g0163500	0.122	0	0	0.135	0.048	0.028	0.077	0.062	0.071	0.05	0.049	0.014
Os03g0164100	0	0	0	0	0	0	0.116	0.06	0.068	0	0	0
Os03g0164300	1.633	4.712	4.712	4.438	9.891	5.132	9.21	7.726	10.317	7.794	6.126	6.042
Os03g0164400	9.158	8.559	8.559	8.791	10.586	10.05	4.868	4.309	4.246	4.729	3.296	3.202
Os03g0170500	4.151	4.17	4.17	2.229	2.369	3.187	16.386	13.771	14.396	79.417	72.914	74.968
Os03g0188500	45.936	42.706	42.706	808.742	782.044	763.806	109.073	112.727	91.001	158.888	137.81	142.289
Os03g0190100	3.775	3.826	3.826	9	9.243	8.451	5.57	5.569	5.294	9.494	9.624	8.268
Os03g0191000	10.088	11.604	11.604	36.387	34.026	38.553	34.198	29.843	33.479	17.475	17.808	18.071
Os03g0193075	0.845	4.875	4.875	4.233	5.601	6.033	9.893	11.815	9.604	6.432	9.289	9.447
Os03g0193300	0.233	0.224	0.224	0.644	0.076	0.556	1.843	0.944	1.619	0.928	0.707	1.236
Os03g0200800	0.101	3.841	3.841	4.351	3.37	3.473	38.631	38.717	39.643	65.614	58.922	69.996
Os03g0206300	1.78	1.825	1.825	28.746	31.034	30.981	10.797	10.755	10.063	4.262	2.923	3.68
Os03g0211400	1.852	1.745	1.745	6.262	5.645	5.701	7.282	7.471	6.139	3.067	3.155	4.605
Os03g0211600	0.774	1.335	1.335	1.728	2.204	2.534	3.335	2.384	2.564	3.792	4.218	3.439
Os03g0214900	4.519	5.718	5.718	9.908	10.399	12.695	12.385	12.848	12.544	11.283	13.854	13.84
Os03g0215900	1.019	0.84	0.84	0.654	1.239	1.112	2.67	2.905	2.759	7.676	6.987	5.099
Os03g0229000	0.148	0.306	0.306	0.683	0.556	0.593	1.112	0.937	0.729	1.188	1.098	0.742
Os03g0232800	0.058	0.621	0.621	0.676	0.832	0.927	5.447	5.539	4.658	12.925	10.967	11.635
Os03g0238300	0.464	0	0	0.569	0.794	0.696	6.957	6.243	7.339	4.704	5.776	5.664
Os03g0244000	1.971	2.112	2.112	4.596	3.471	4.505	25.445	28.898	28.542	93.201	91.827	101.162
Os03g0249100	1.821	2.276	2.276	2.343	3.027	2.081	5.891	4.633	5.671	22.591	21.278	19.502
Os03g0259700	9.908	9.259	9.259	25.704	24.696	26.09	27.224	29.805	26.992	20.132	18.722	18.764
Os03g0270000	83.814	78.285	78.285	184.568	172.193	194.571	170.102	191.512	158.021	179.427	190.397	179.914
Os03g0280000	10.92	10.905	10.905	42.414	44.306	41.961	25.586	27.382	28.988	14.862	17.881	15.523
Os03g0288300	14.054	13.18	13.18	33.919	31.929	31.391	26.14	26.37	24.89	37.107	40.672	38.583
Os03g0290500	7.903	7.121	7.121	38.235	39.799	39.379	28.334	31.174	32.245	17.137	17.447	17.281
Os03g0301900	0	0	0	3.275	1.671	2.195	2.528	3.238	3.023	1.455	1.365	1.445
Os03g0302200	10.005	11.526	11.526	114.323	109.795	112.689	39.962	35.122	37.789	18.621	20.98	19.677
Os03g0336400	1.212	1.832	1.832	2.789	2.24	2.943	13.398	15.728	11.327	37.258	37.129	42.745
Os03g0340001	0.513	2.431	2.431	4.878	3.219	3.479	3.644	4.343	3.78	2.491	2.589	4.226
Os03g0353900	0.871	0.813	0.813	1.62	1.703	1.575	1.443	1.511	1.275	1.425	1.27	0.974
Os03g0378000	8.441	7.691	7.691	23.411	22.419	19.322	20.651	20.41	20.287	15.296	14.505	16.767
Os03g0391000	3.241	3.206	3.206	4.111	3.664	3.92	7.464	6.391	6.808	8.103	8.62	8.426
Os03g0407000	0.409	0.337	0.337	1.054	0.587	1.309	3.553	2.275	3.689	3.514	2.423	3.033
Os03g0424000	0.442	0.729	0.729	1.12	0.99	1.021	2.913	2.147	2.755	1.31	0.919	1.459
Os03g0432200	5.053	2.173	2.173	9.302	7.021	5.272	19.254	13.439	20.827	2.546	4.437	3.75
Os03g0441400	0	0.289	0.289	1.34	1.108	1.263	1.107	0.954	1.34	1.268	0.907	0.936
Os03g0563300	3.418	4.285	4.285	5.986	4.644	6.59	41.321	40.461	40.831	108.942	109.821	102.592
Os03g0565200	0.864	1.354	1.354	1.644	0.169	1.037	7.644	7.341	8.894	32.414	33.576	30.219
Os03g0577100	1.119	0.874	0.874	1.77	1.843	1.749	4.137	5.328	6.365	8.23	6.065	8.005
Os03g0582000	1.545	2.638	2.638	2.675	2.699	2.396	29.322	28.26	27.752	12.755	11.925	16.337
Os03g0584400	0.225	0.617	0.617	0.552	0.83	0.856	0.769	1.477	1.126	1.174	1.563	1.719
Os03g0591000	2.083	0.745	0.745	4.245	4.281	5.816	4.748	3.974	5.294	1.795	2.09	1.966
Os03g0599000	0.559	0.484	0.484	2.332	2.278	1.804	1.5	1.568	2.067	0.552	0.847	0.625
Os03g0607600	0	0	0	0.449	0.073	1.416	5.204	6.522	5.796	6.184	7.623	5.272
Os03g0611200	3.942	3.304	3.304	4.516	4.842	3.641	25.004	23.384	26.016	26.878	28.618	28.114
Os03g0616400	2.435	1.38	1.38	4.277	5.121	4.73	5.19	3.939	5.243	3.445	3.217	3.332
Os03g0616700	10.966	9.04	9.04	32.692	31.052	29.942	22.619	19.842	27.23	14.922	15.288	17.722
Os03g0636800	0.281	0.927	0.927	5.793	6.157	5.646	1.586	2.925	2.369	0.931	1.487	1.017
Os03g0666100	5.531	4.656	4.656	18.308	18.214	16.768	11.701	11.135	11.854	13.411	13.373	12.929
Os03g0672500	0	2.464	2.464	4.076	9.315	11.196	22.028	23.172	17.951	9.624	13.304	11.631
Os03g0676100	0.56	0.462	0.462	3.523	2.832	2.64	1.216	1.062	0.81	1.91	1.414	0.989
Os03g0689688	1.119	0.335	0.335	2.871	3.383	3.37	5.701	3.65	5.996	2.981	2.875	2.993
Os03g0694500	0	0	0	0.337	1.003	0.314	2.644	1.776	2.634	3.743	3.141	3.296
Os03g0701500	1.919	1.582	1.582	2.603	1.713	2.655	9.49	8.426	7.299	8.264	7.208	9.928
Os03g0703000	45.369	42.685	42.685	73.023	72.269	74.803	256.471	244.553	259.007	287.485	274.892	271.228
Os03g0709200	0.156	0.128	0.128	0.688	0.995	0.641	0.91	1.071	1.08	0.467	0.545	0.202
Os03g0711500	17.353	15.934	15.934	43.84	41.615	38.408	27.023	30.557	23.704	30.944	30.482	32.337
Os03g0713600	8.122	9.524	9.524	23.289	26.991	25.364	16.088	13.664	15.988	32.465	28.143	33.176
Os03g0719500	8.861	9.603	9.603	26.955	27.709	28.242	17.965	19.208	20.802	17.367	17.466	17.161
Os03g0724500	39.525	41.727	41.727	143.9	171.081	158.078	122.979	128.423	123.18	47.081	42.175	46.435
Os03g0732100	0.29	0.319	0.319	0.653	0.758	0.682	3.924	3.915	3.171	21.253	22.223	22.525
Os03g0738900	3.264	3.131	3.131	4.728	4.327	4.066	8.237	7.141	6.742	15.503	18.802	16.501
Os03g0745400	9.161	8.716	8.716	51.066	54.328	52.526	32.915	31.236	37.466	19.867	19.671	18.741
Os03g0747900	0.475	0.323	0.323	0.443	0.606	0.708	1.696	1.722	1.313	1.591	2.016	1.714
Os03g0751400	0.12	1.588	1.588	2.29	2.748	1.513	20.245	18.44	16.84	21.668	20.909	22.885
Os03g0756300	9.914	1.592	1.592	10.904	9.574	6.474	18.604	16.859	16.3	44.334	37.274	39.635
Os03g0759000	4.321	1.558	1.558	3.687	4.447	5.053	4.158	2.321	3.278	3.268	4	3.775
Os03g0759500	0.406	0	0	0.591	0.761	0.319	1.081	1.102	0.85	2.385	2.526	2.298
Os03g0760800	75.841	72.734	72.734	71.294	75.381	69.918	183.579	216.609	190.297	189.535	192.027	196.869
Os03g0760900	8.824	12.044	12.044	18.286	12.359	14.794	8.109	8.191	8.362	7.003	9.154	8.854
Os03g0765900	13.25	7.332	7.332	8.242	11.601	11.718	75.235	84.602	75.647	275.223	290.693	312.895
Os03g0770800	8.683	12.237	12.237	143.947	139.354	133.676	46.551	44.391	49.705	20.943	21.559	21.513
Os03g0770851	0	2.392	2.392	30.62	32.639	34.31	11.911	11.806	8.888	3.758	5.566	4.781
Os03g0774400	2.085	0.79	0.79	1.66	3.051	2.222	4.717	5.613	5.897	9.684	9.182	9.985
Os03g0777500	18.745	15.021	15.021	77.371	70.828	68.926	38.53	43.041	34.081	41.055	43.357	50.109
Os03g0781000	2.001	1.493	1.493	2.369	2.859	3.43	9.481	7.444	8.043	9.649	11.036	12.088
Os03g0784600	1.41	1.061	1.061	2.257	2.319	2.592	8.229	6.974	7.832	3.177	3.55	3.861
Os03g0803300	6.324	1.043	1.043	126.707	116.831	108.757	47.934	48.037	49.077	5.498	6.599	8.282
Os03g0803500	19.973	28.093	28.093	252.864	266.842	263.878	43.05	46.66	47.004	26.656	23.261	29.529
Os03g0805600	0.62	1.023	1.023	2.969	1.861	2.623	19.787	19.192	20.511	54.644	55.458	56.736
Os03g0819700	2.961	4.961	4.961	8.411	7.258	8.65	10.973	9.537	9.966	8.825	9.099	10.401
Os03g0821200	0	0.911	0.911	2.747	5.232	4.783	5.416	5.261	4.167	4.637	3.17	4.003
Os03g0823400	9.652	12.532	12.532	7.922	5.745	3.929	9.336	10.919	6.347	5.429	7.798	6.036
Os03g0828100	6.965	8.383	8.383	5.215	6.087	4.218	80.181	97.68	93.651	114.641	128.763	133.397
Os03g0841100	0	0.201	0.201	0.355	0.357	0.452	0.6	0.369	0.527	0.332	0.491	0.806
Os03g0854600	0.535	2.142	2.142	3.001	2.841	3.013	33.485	32.605	30.523	56.53	65.129	63.91
Os03g0854800	36.094	36.938	36.938	212.348	207.358	211.647	179.524	166.576	188.846	58.157	58.818	59.613
Os03g0856000	1.564	1.121	1.121	2.086	2.705	2.68	17.071	15.777	15.564	56.695	57.856	58.065
Os03g0857600	2.193	1.886	1.886	3.862	5.037	4.848	26.198	27.861	22.101	153.551	159.317	141.922
Os03g0861400	3.307	6.851	6.851	1.645	1.341	2.4	14.606	9.262	10.745	13.405	16.064	15.254
Os04g0110200	0.465	0.479	0.479	0.856	1.137	0.731	11.291	13.284	10.081	41.538	43.05	43.18
Os04g0111500	0.241	0.53	0.53	0.51	0.175	0.184	0.212	0.271	0.155	0.128	0.253	0.252
Os04g0111900	1.99	1.687	1.687	4.446	4.542	4.483	3.898	3.464	4.21	3.123	2.73	2.861
Os04g0116800	0	0.605	0.605	0	0.087	0.114	0.158	0.405	0.386	0.41	0.494	0.275
Os04g0119800	0.952	0.921	0.921	2.921	3.185	2.719	4.117	3.62	3.541	5.277	5.127	5.432
Os04g0129300	0.173	0.712	0.712	1.484	1.127	1.406	1.398	1.07	1.198	1.089	1.134	1.017
Os04g0162500	0.195	0	0	1.558	1.274	1.339	5.859	5.282	5.814	7.39	7.297	6.322
Os04g0169666	0.622	0	0	2.146	1.673	1.998	5.461	6.247	6.334	12.398	12.242	10.382
Os04g0174900	0	0	0	0.541	0.384	0.392	7.428	9.711	9.291	3.341	2.243	2.596
Os04g0182650	11.349	5.293	5.293	18.546	16.116	14.34	12.033	11.18	13.496	9.861	12.094	11.07
Os04g0221300	1.064	0.928	0.928	4.166	4.142	4.272	2.964	2.72	3.092	2.965	2.801	3.204
Os04g0226800	0.874	0.688	0.688	8.141	6.684	7.421	1.411	1.626	1.424	0.894	0.401	0.655
Os04g0269800	0.687	2.113	2.113	2.472	2.746	2.772	2.674	2.684	2.699	3.089	2.742	2.64
Os04g0325300	0	0	0	0	0	0	0.811	0.26	0.297	0.25	0.247	0.346
Os04g0339400	0	0.07	0.07	0.629	0.557	0.341	2.764	3.626	2.962	1.106	1.207	0.955
Os04g0376700	0	0.844	0.844	1.117	1.929	1.235	7.006	7.419	8.154	8.609	9.65	13.859
Os04g0379600	6.965	8.613	8.613	24.105	28.152	24.792	21.277	19.483	20.495	11.328	12.838	11.224
Os04g0393900	3.44	2.063	2.063	5.118	6.086	6.284	8.478	6.957	6.9	12.724	13.23	12.395
Os04g0394300	17.103	19.901	19.901	45.045	50.912	49.773	47.087	45.686	54.41	28.733	29.334	29.936
Os04g0406600	7.424	7.48	7.48	58.209	50.28	53.471	17.684	14.755	15.331	106.162	115.588	110.091
Os04g0412200	0.126	0	0	0.466	0.247	0.867	2.895	3.004	4.605	4.742	3.831	3.944
Os04g0413500	3.284	1.083	1.083	3.38	1.78	3.753	29.921	28.559	32.305	34.486	33.234	32.029
Os04g0432250	2.983	0.723	0.723	5.007	4.692	7.719	6.511	6.476	8.266	3.948	4.312	2.685
Os04g0443200	1.731	4.022	4.022	5.409	5.03	4.406	8.078	6.843	2.911	2.468	3.179	3.242
Os04g0445900	1.223	0.126	0.126	1.219	0.997	1.746	8.688	9.89	10.071	10.003	8.643	10.614
Os04g0448800	4.934	2.932	2.932	9.612	11.039	8.818	7.157	7.512	7.893	6.22	6.373	8.037
Os04g0459500	13.333	20.317	20.317	17.562	21.213	17.929	137.066	131.884	130.246	812.888	814.246	753.515
Os04g0459900	0	1.332	1.332	0.953	1.297	0.817	3.287	3.361	2.586	5.254	5.438	6.364
Os04g0462200	0	0.454	0.454	0.676	1.437	1.809	3.261	2.993	2.308	2.628	1.668	2.107
Os04g0462300	3.597	3.746	3.746	3.834	5.063	7.247	11.659	10.289	11.546	20.137	20.011	20.169
Os04g0473900	0.085	0.35	0.35	0.469	0.406	0.315	0.771	0.758	0.982	0.637	0.676	0.292
Os04g0475500	4.503	6.265	6.265	3.512	3.549	4.449	6.37	4.506	4.935	6.653	6.758	7.399
Os04g0481100	1.619	1.302	1.302	1.115	0.979	1.286	5.176	4.533	5.183	7.109	7.179	7.415
Os04g0488600	4.545	5.121	5.121	13.714	12.105	9.046	25.421	24.09	26.932	32.334	32.029	31.925
Os04g0489900	0	0	0	0	0	0	0	0	0	0	0	0
Os04g0490000	3.253	3.911	3.911	12.393	11.669	12.081	8.883	8.908	12.536	5.822	3.65	3.51
Os04g0498700	0	0	0	0.434	1.12	0.433	0.319	0.153	0.146	0.31	0.204	0.089
Os04g0518650	6.961	14.028	14.028	32.91	25.561	28.578	23.818	22.68	16.693	28.303	25.689	30.957
Os04g0526800	1.721	0.709	0.709	0.587	0	1.038	14.418	15.37	13.374	24.119	22.399	22.452
Os04g0531100	143.193	179.468	179.468	478.526	464.98	476.927	340.053	367.993	352.835	270.759	276.967	299.47
Os04g0542900	3.333	1.8	1.8	4.338	5.247	3.809	24.456	22.022	24.649	70.097	71.535	70.421
Os04g0543700	1.229	0.921	0.921	2.194	1.628	2.086	2.265	3.145	3.079	1.93	1.003	1.315
Os04g0545100	0	0.861	0.861	2.022	1.363	1.975	3.427	2.844	3.299	5.151	5.465	4.021
Os04g0551600	1.993	3.286	3.286	21.197	15.814	21.728	12.981	12.174	9.888	5.435	5.255	7.722
Os04g0557000	0.141	1.337	1.337	0.865	1.287	0.362	5.343	5.025	5.012	10.814	9.871	13.359
Os04g0558500	0.476	0.491	0.491	0.438	0.932	0.748	3.853	4.152	3.99	7.79	7.372	9.247
Os04g0561500	0.87	0.373	0.373	1.046	1.112	1.61	2.225	2.726	2.755	2.775	2.694	2.457
Os04g0568800	0.438	0.427	0.427	3.811	3.531	4.026	3.52	2.274	3.544	1.819	1.233	0.984
Os04g0586100	137.508	162.504	162.504	255.019	251.558	260.89	326.4	351.845	322.566	402.519	412.093	444.367
Os04g0586500	3.21	2.983	2.983	10.958	13.398	10.97	3.502	4.101	3.778	2.109	2.318	2.851
Os04g0602300	1.421	2.381	2.381	11.768	13.28	12.066	5.085	4.572	4.927	3.81	3.315	3.874
Os04g0603601	0	0.122	0.122	0.182	0.362	0.338	1.228	0.992	1.07	1.06	2.268	2.266
Os04g0608100	13.048	10.482	10.482	9.417	9.053	7.95	37.084	35.053	40.004	38.469	39.261	39.947
Os04g0611600	1.086	1.375	1.375	3.308	3.288	5.119	3.123	2.823	3.273	1.772	1.854	2.283
Os04g0617200	0	0	0	0	0	0	0	0	0.098	0	0	0
Os04g0618950	2.591	0.554	0.554	3.827	3.379	2.796	3.712	4.996	2.829	11.253	9.948	10.166
Os04g0619900	5.193	6.668	6.668	10.54	8.597	8.958	13.404	12.318	12.642	23.694	23.933	23.334
Os04g0625350	0	0.182	0.182	0.827	1.183	1.274	1.315	0.78	1.006	0.518	0.66	0.519
Os04g0628600	5.69	6.17	6.17	12.647	14.862	13.605	11.657	12	12.106	10.591	11.061	10.063
Os04g0629300	0	0.114	0.114	0.153	0	0.143	0.153	0.126	0.176	0.019	0.019	0
Os04g0638901	2.09	3.064	3.064	118.876	126.498	102.717	54.651	69.047	56.124	2.217	2.815	3.691
Os04g0645500	0.319	2.101	2.101	0.717	2.701	2.488	27.67	21.744	19.951	7.023	5.434	6.5
Os04g0660100	0.127	0.131	0.131	0.127	0.094	0.246	2.05	1.739	2.044	3.106	3.067	3.403
Os04g0678700	8.61	5.151	5.151	10.707	12.424	14.322	161.227	158.357	146.581	571.716	634.784	592.859
Os04g0683800	20.021	21.098	21.098	124.165	122.341	119.224	44.276	44.949	44.824	22.424	22.598	21.504
Os04g0685000	0	0.087	0.087	0.586	0.346	0.606	14.659	10.941	11.161	17.577	16.141	17.608
Os04g0690800	4.643	3.28	3.28	6.396	3.09	4.764	14.213	15.567	13.09	170.156	155.254	160.714
Os04g0691500	15.904	17.006	17.006	40.961	40.902	41.307	38.106	35.342	38.823	34.33	33.453	30.524
Os04g0692600	1.596	1.626	1.626	3.4	4.042	2.307	12.382	13.387	13.95	63.833	58.729	59.303
Os05g0102200	1.976	3.776	3.776	2.728	3.251	2.72	3.652	2.407	3.089	2.511	2.842	2.088
Os05g0108300	0.463	0.382	0.382	0.956	0.906	1.443	0.798	0.787	0.803	0.631	0.538	1.264
Os05g0125000	5.568	4.719	4.719	11.057	10.977	11.26	13.609	12.952	11.935	7.273	6.929	8.304
Os05g0126800	2.74	3.976	3.976	2.893	3.575	4.447	11.771	13.799	12.99	24.739	26.124	28.13
Os05g0131500	0.161	0.133	0.133	0	0	0.092	1.74	1.63	1.336	1.796	1.266	2.278
Os05g0132500	5.122	6.24	6.24	19.598	18.3	17.236	17.812	17.517	18.462	15.202	15.517	16.248
Os05g0136200	0.252	0.052	0.052	0.775	0.535	0.036	8.919	7.721	10.762	19.492	19.416	18.089
Os05g0139300	1.93	0.084	0.084	2.556	3.048	1.625	3.208	3.338	3.524	2.771	2.325	2.392
Os05g0148600	2.055	1.983	1.983	2.799	4.184	3.436	13.534	11.554	13.994	19.684	20.92	17.169
Os05g0149500	1.109	0.831	0.831	0.186	0.395	0.806	5.015	6.626	5.245	10.173	10.724	10.859
Os05g0158500	0.347	0.525	0.525	0.533	0.717	0.43	10.008	9.275	10.606	19.218	18.118	17.884
Os05g0160800	0	0.18	0.18	0.268	0.107	0.187	3.014	3.142	3.31	7.064	5.91	6.194
Os05g0166833	0	0	0	0	0	0.15	1.246	0.532	0.152	0.538	0.177	0.774
Os05g0166900	0	0	0	0.486	0.818	0.452	5.575	5.071	6.409	1.575	1.422	0.583
Os05g0187100	4.493	5.801	5.801	36.11	40.603	40.548	22.268	21.401	22.343	10.851	10.569	9.112
Os05g0188300	15.584	8.279	8.279	18.595	19.086	18.896	14.765	19.346	14.614	23.612	18.069	21.3
Os05g0200400	2.12	2.964	2.964	3.507	2.705	3.739	16.157	15.984	14.28	36.264	39.965	35.428
Os05g0202500	3.031	1.27	1.27	1.261	0.637	1.203	2.798	1.87	2.286	0	0.035	0.212
Os05g0203900	1.174	0.656	0.656	7.624	5.657	6.947	1.346	1.092	1.445	1.911	1.683	2.542
Os05g0206200	0	0	0	0	0	0	0	0.035	0.119	0	0	0
Os05g0209400	8.796	5.902	5.902	22.972	22.615	19.518	21.724	21.356	19.748	15.063	18.385	17.338
Os05g0226300	0	0	0	0	0.086	0.101	0.697	1.317	0.995	2.317	2.615	3.273
Os05g0229475	19.803	8.163	8.163	72.307	54.248	82.031	42.607	27.532	52.372	27.005	17.665	25.642
Os05g0256100	3.793	3.63	3.63	11.163	11.865	11.073	18.119	15.274	20.14	5.5	5.474	4.313
Os05g0263500	1.851	0.916	0.916	3.181	4.492	4.443	7.133	6.514	8.219	4.292	5.733	3.966
Os05g0272200	0	0.888	0.888	4.248	2.358	3.999	2.49	3.461	3.424	3.619	3.832	5.432
Os05g0273800	0	0.572	0.572	1.545	0.849	1.041	14.254	14.129	13.045	25.446	29.04	22.732
Os05g0292800	10.526	10.728	10.728	8.456	12.108	8.638	33.999	35.606	27.99	98.519	93.026	96.76
Os05g0337400	1.192	4.587	4.587	1.951	1.815	2.119	27.405	39.381	25.961	53.563	55.385	53.255
Os05g0344400	0	0.872	0.872	3.116	2.07	1.269	33.738	31.442	34.545	59.496	63.374	65.615
Os05g0365300	0.322	0.177	0.177	0.264	0.435	0.344	0.56	0.587	0.522	0.557	0.362	0.139
Os05g0374500	5.213	1.677	1.677	10.664	10.947	10.05	10.274	9.492	11.393	3.844	6.363	3.966
Os05g0379500	0.806	0.348	0.348	1.85	1.54	1.777	1.258	1.194	1.676	0.877	1.267	1.062
Os05g0400500	0	0	0	1.167	0.138	0.121	3.838	5.021	3.176	6.484	6.118	5.348
Os05g0401100	2.086	2.613	2.613	2.355	1.088	1.573	12.581	13.328	14.179	79.579	75.88	77.927
Os05g0407900	1.21	2.222	2.222	5.266	4.664	6.223	3.735	5.2	3.975	3.938	3	3.4
Os05g0414200	11.31	5.509	5.509	11.357	11.694	12.19	10.858	9.454	9.881	5.17	7.008	5.371
Os05g0414800	1.765	2.364	2.364	3.52	3.885	3.907	5.4	5.13	4.081	7.22	10.248	5.064
Os05g0420500	6.474	9.104	9.104	29.084	34.791	32.384	17.97	16.823	18.626	20.891	17.65	18.861
Os05g0430400	1.114	4.408	4.408	5.605	3.197	3.14	13.017	12.54	14.209	19.241	16.248	21.242
Os05g0430800	17.067	15.535	15.535	284.189	283.331	305.343	85.025	77.528	76.227	38.443	34.642	35.368
Os05g0447620	0	0.135	0.135	2.218	1.928	2.534	1.556	2.159	2.184	1.344	0.995	0.677
Os05g0459600	0	0.934	0.934	2.085	1.395	3.739	6.259	6.807	4.874	2.059	2.118	3.333
Os05g0470000	0.985	2.136	2.136	1.94	2.535	1.836	29.09	27.35	28.727	40.808	40.433	40.229
Os05g0477600	68.878	62.094	62.094	280.945	242.381	254.624	133.255	115.951	131.416	136.824	105.378	116.831
Os05g0477800	1.836	0.666	0.666	3.785	4.071	3.357	4.175	5.235	4.669	2.554	1.483	2.377
Os05g0480000	0.379	0.745	0.745	1.307	0.799	0.65	6.057	5.265	4.789	29.118	32.894	27.745
Os05g0489000	2.045	3.34	3.34	7.695	7.223	6.944	6.855	6.515	7.182	6.84	6.364	6.949
Os05g0490400	0.596	0.632	0.632	0.967	0.528	1.216	1.613	1.442	0.935	1.974	2.78	2.28
Os05g0491000	0.471	2.329	2.329	1.83	3.07	1.345	42.745	45.537	41.364	31.884	34.651	37.406
Os05g0509900	2.54	1.689	1.689	4.726	5.879	6.179	5.822	6.338	5.257	8.101	7.888	7.62
Os05g0512000	0.43	0.382	0.382	0.487	0.431	0.208	2.559	2.659	2.639	3.947	3.608	4.38
Os05g0518600	16.404	20.315	20.315	201.604	201.702	199.819	105.165	102.63	111.822	14.973	14.937	17.263
Os05g0531500	5.913	5.872	5.872	14.428	14.97	13.353	12.057	10.262	11.357	11.872	14.449	13.153
Os05g0534900	0.477	0.708	0.708	2.705	2.751	3.151	2.094	1.573	2.372	1.249	1.169	1.359
Os05g0541750	1.957	4.437	4.437	4.204	4.947	3.495	42.306	30.8	27.438	111.436	88.124	117.94
Os05g0549850	1.458	1.202	1.202	2.286	0.951	2.221	2.302	3.194	2.715	2.319	4.689	3.432
Os05g0553800	1.322	1.544	1.544	3.426	3.713	3.526	4.872	4.735	4.607	6.787	5.687	6.788
Os05g0565400	3.53	2.037	2.037	3.899	4.835	4.941	34.14	27.927	34.33	44.042	45.626	41.395
Os05g0568300	0.291	1.199	1.199	1.339	1.044	0.997	14.7	16.766	10.342	32.033	27.124	32.703
Os05g0578600	0.46	0.759	0.759	0.226	0.901	0.631	2.036	2.235	2.449	17.08	19.655	16.75
Os05g0583075	2.932	3.404	3.404	22.93	23.213	23.496	4.434	4.342	3.556	2.337	2.807	1.725
Os05g0583600	0.573	0	0	2.05	0.249	0.763	6.254	8.009	6.013	13.599	13.62	11.571
Os05g0596700	0	0	0	0.219	0.21	0.919	0.762	0.56	0.723	0.804	0.385	0.21
Os06g0101600	28.992	36.531	36.531	33.739	31.45	30.211	295.207	292.457	280.389	1223.42	1162.49	1297.64
Os06g0111300	1.63	1.792	1.792	0.917	1.063	1.028	2.521	2.335	2.493	5.071	5.03	4.498
Os06g0115700	0	0.532	0.532	2.573	0.982	1.044	17.654	15.216	14.603	75.198	68.967	64.154
Os06g0127900	1.602	1.263	1.263	1.325	2.635	2.388	8.249	7.747	6.482	23.602	20.116	21.768
Os06g0128200	48.739	52.115	52.115	97.054	103.648	93.646	95.08	90.16	98.429	111.965	103.476	98.278
Os06g0128600	0	0.791	0.791	3.807	3.949	3.629	10.262	8.4	6.403	4.632	6.364	3.694
Os06g0132500	0.773	1.194	1.194	1.452	1.039	1.241	10.789	9.959	9.936	35.851	39.332	38.394
Os06g0133600	12.082	10.338	10.338	26.56	25.088	23.069	63.094	66.611	52.824	39.834	37.582	36.412
Os06g0141600	276.618	315.991	315.991	301.332	317.908	352.986	591.566	647.226	598.274	59.058	59.149	61.031
Os06g0142200	971.038	1200.64	1200.64	2229.22	2350.45	2470.55	3528.16	3841.47	3536.09	495.015	462.848	521.707
Os06g0142400	189.681	225.257	225.257	1472.8	1500.48	1624.67	2632.26	3184.55	2562.82	414.327	381.868	402.845
Os06g0146200	0.391	0.437	0.437	2.295	1.82	1.738	2.313	1.947	1.855	0.837	0.62	1.051
Os06g0164500	1.609	0.577	0.577	4.38	2.921	4.198	5.801	5.908	6.027	11.975	10.411	9.843
Os06g0164600	0.701	0.116	0.116	0.275	0.64	0.48	0.952	0.864	1.069	0.497	0.679	0.511
Os06g0166000	4.213	4.027	4.027	6.243	5.086	5.761	17.091	15.407	18.29	11.184	11.827	12.002
Os06g0167100	15.784	13.853	13.853	41.311	40.291	43.477	36.366	31.437	37.656	32.54	31.901	27.95
Os06g0171800	3.116	3.729	3.729	6.333	6.535	4.882	8.043	8.182	8.6	3.656	3.745	3.471
Os06g0172800	1.177	0.814	0.814	0.326	0.545	0.347	3.866	4.049	3.884	10.482	8.817	9.428
Os06g0184400	2.191	1.845	1.845	3.712	2.982	3.238	7.371	6.911	6.635	4.384	3.559	3.981
Os06g0187000	0.529	0.748	0.748	0.835	1.109	1.446	3.699	4.527	4.456	10.871	11.116	10.674
Os06g0222100	4.338	2.628	2.628	8.259	9.644	9.662	105.072	84.601	96.632	5.373	3.278	5.472
Os06g0230400	0	0.604	0.604	0	0.597	0.314	0	0	0.212	0	0	0
Os06g0255900	3.518	2.223	2.223	11.964	12.792	10.988	2.731	3.616	4.22	2.519	3	2.485
Os06g0260250	0	0	0	0.76	0.454	0.664	0.978	0.47	0.627	2.851	1.72	2.689
Os06g0267500	9.127	15.743	15.743	23.911	26.147	20.739	14.967	14.978	18.182	13.547	12.336	13.058
Os06g0274100	3.268	4.372	4.372	6.969	8.455	6.427	7.212	7.366	6.642	5.698	5.806	6.054
Os06g0285400	0.252	0	0	0.566	0.383	0.431	5.198	6.126	5.647	16.353	16.429	14.782
Os06g0296100	0.32	0.099	0.099	0.909	1.306	0.961	0.284	0.385	0.555	0.355	0.404	0.094
Os06g0297400	0.147	0.097	0.097	0.217	0.25	0.185	3.353	2.192	3.239	3.338	3.534	3.957
Os06g0299100	1.098	0.065	0.065	0.241	0.256	0.359	7.31	8.647	6.032	16.798	15.002	15.609
Os06g0309400	3.32	5.656	5.656	10.253	13.279	13.277	15.114	14.153	16.247	6.564	11.1	5.731
Os06g0318800	355.704	355.223	355.223	1452.63	1344.55	1521.14	1444.7	1651.26	1212.08	605.245	615.392	600.386
Os06g0331300	2.359	1.785	1.785	8.32	9.279	9.336	7.021	6.445	6.657	4.166	4.327	3.669
Os06g0336200	126.734	111.708	111.708	43.07	49.629	50.622	1078.82	983.374	910.253	1309.24	1203.2	1254.92
Os06g0361500	0.669	0.8	0.8	2.506	3.035	2.486	4.308	3.029	3.734	1.221	1.037	1.517
Os06g0367100	1.25	0.476	0.476	1.023	1.192	1.026	7.189	5.673	6.932	6.055	4.727	4.454
Os06g0470350	1.409	1.161	1.161	0.133	1.909	0.867	5.049	3.671	5.263	12.636	11.674	10.27
Os06g0483500	0.087	0.143	0.143	0.479	0.651	0.694	0.565	0.713	0.464	1.065	1.022	0.958
Os06g0527100	5.075	4.023	4.023	9.919	9.116	8.967	10.049	10.224	13.428	7.746	8.332	7.353
Os06g0531000	0	0	0	0.347	0.415	0.323	2.792	2.61	1.962	3.279	3.666	4.454
Os06g0539400	1.219	0.657	0.657	1.984	1.223	1.741	3.478	4.289	3.387	7.286	6.5	6.979
Os06g0549700	0.918	1.337	1.337	2.573	3.274	2.064	3.722	3.528	4.813	1.983	2.267	2.27
Os06g0555101	0	0.124	0.124	1.014	1.47	1.202	22.891	14.657	20.059	33.492	47.531	28.911
Os06g0559500	0.261	2.327	2.327	4.139	3.512	4.72	7.141	7.612	7.223	9.981	10.841	11.57
Os06g0566500	16.045	26.367	26.367	41.716	45.646	49.816	26.67	29.031	24.896	35.914	41.004	47.155
Os06g0566850	11.145	7.421	7.421	46.035	31.873	39.187	32.153	29.04	24.78	10.23	14.718	18.166
Os06g0572000	0.223	0	0	0.137	0	0	0.044	0	0.161	0	0	0
Os06g0575000	0.43	0	0	0.264	2.242	0.638	8.075	6.561	7.353	4.746	4.687	5.412
Os06g0587300	0.653	1.292	1.292	2.004	2.101	2.114	2.991	2.531	5.537	1.722	1.993	1.896
Os06g0587900	0.552	0.114	0.114	0.028	0.6	0.499	0.4	0.233	0.479	0.063	0.093	0.027
Os06g0593200	5.544	5.976	5.976	16.262	15.496	17.194	31.698	31.291	28.419	3.655	4.881	3.693
Os06g0593800	1.839	1.411	1.411	2.296	1.985	1.739	10.063	9.553	9.274	22.871	22.583	26.237
Os06g0607100	2.845	3.128	3.128	24.975	28.119	26.849	7.897	8.152	7.476	42.975	47.948	43.238
Os06g0608700	4.945	8.577	8.577	13.005	13.278	13.687	29.613	29.87	29.848	346.844	352.718	345.069
Os06g0618700	0	1.14	1.14	0.283	0.677	0.329	13.194	12.76	8.594	19.723	19.63	21.978
Os06g0634500	1.781	2.661	2.661	2.664	2.323	1.844	12.715	12.118	14.8	27.323	27.628	27.08
Os06g0638000	1.816	2.896	2.896	19.196	20.258	21.363	8.161	6.959	10.194	4.779	4.879	4.695
Os06g0638700	0	1.175	1.175	2.061	1.328	1.221	6.912	8.388	8.179	12.145	12.061	13.18
Os06g0641866	0	0.168	0.168	0.375	0.31	0.504	12.009	9.818	9.42	13.056	14.994	17.825
Os06g0644350	0	0	0	1.921	0.893	2.012	4.943	3.462	6.22	1.201	3.029	3.57
Os06g0645901	3.618	1.875	1.875	18.525	26.095	20.615	10.448	8.415	12.371	5.146	5.011	4.199
Os06g0646400	22.829	22.454	22.454	94.907	97.627	101.997	75.736	72.212	76.119	40.551	40.802	39.962
Os06g0647400	0.615	0.253	0.253	0.189	0.769	1.025	11.409	9.015	10.989	33.504	31.426	29.525
Os06g0648600	0	0	0	0	0	0	0.11	0.071	0	0	0	0
Os06g0671700	6.826	4.077	4.077	6.374	6.839	6.104	10.232	7.552	9.149	9.173	7.259	8.268
Os06g0677500	6.283	6.23	6.23	21.058	22.267	22.569	16.132	16.482	16.509	12.822	11.951	13.06
Os06g0682300	0	1.321	1.321	0	0	0	0.805	0.663	0.337	0.099	0	0
Os06g0692700	0.197	0	0	0.218	0.154	0.18	1.402	1.137	0.935	1.534	1.355	0.929
Os06g0700300	2.028	1.77	1.77	4.026	4.124	3.067	5.934	5.247	4.206	11.793	12.368	12.778
Os06g0704500	8.46	7.936	7.936	11.725	12.081	12.625	13.531	15.264	12.647	24.911	27.69	27.342
Os06g0715200	0.375	2.475	2.475	0.537	0.979	1.001	9.975	9.36	8.75	37.357	35.623	33.794
Os06g0724900	0	2.088	2.088	1.157	1.195	2.001	8.637	8.009	9.532	5.548	7.11	6.787
Os06g0729300	0.104	0.15	0.15	0.112	0.238	0.089	0.267	0.408	0.496	0.638	0.525	0.643
Os07g0102200	3.061	2.661	2.661	6.83	4.755	6.581	6.898	6.049	7.366	5.881	5.17	5.83
Os07g0104100	0	0	0	1.407	0.841	0.491	7.919	10.72	6.626	19.636	16.301	15.348
Os07g0106700	0.899	0.858	0.858	1.248	1.851	1.865	27.828	30.256	29.289	46.675	42.105	42.825
Os07g0134600	1.422	1.616	1.616	3.586	3.786	3.602	3.642	3.79	3.556	2.543	4.348	2.851
Os07g0160500	5.602	3.763	3.763	10.568	11.604	11.202	6.471	6.53	6.597	5.977	5.552	6.747
Os07g0164500	5.556	8.226	8.226	26.712	24.099	26.134	14.139	13.062	12.878	13.644	14.925	11.27
Os07g0166100	3.128	4.477	4.477	14.611	14.51	15.416	8.988	8.391	9.595	12.768	12.607	12.429
Os07g0168000	2.074	1.485	1.485	1.731	1.064	1.379	7.005	5.706	8.371	9.503	10.07	8.304
Os07g0176300	6.827	6.314	6.314	6.948	8.109	6.564	9.86	9.316	9.593	9.498	7.66	7.187
Os07g0186500	0.848	0.391	0.391	4.349	4.335	4.049	3.079	1.851	2.136	1.04	0.89	1.377
Os07g0191650	0	0	0	0.668	1.116	0.978	13.14	14.311	11.868	17.816	17.801	22.337
Os07g0204500	5.277	5.293	5.293	13.979	12.735	11.708	53.331	55.135	52.366	29.024	30.612	27.073
Os07g0207100	1.015	0.533	0.533	2.304	2.388	3.973	7.046	8.167	7.097	10.364	11.332	10.269
Os07g0210100	3.52	1.789	1.789	6.273	4.749	6.171	6.472	5.875	7.247	4.603	3.571	2.469
Os07g0211000	0	0	0	0.24	0	0.081	0.252	0.072	0.123	0.194	0.215	0.272
Os07g0211101	2.452	1.011	1.011	3.01	3.999	3.903	8.437	10.538	9.215	13.138	13.326	9.279
Os07g0211200	2.616	3.791	3.791	6.131	5.223	7.429	18.155	18.679	19.204	22.705	17.455	24.36
Os07g0251200	0	3.178	3.178	0.676	0.18	0.629	18.913	18.374	18.781	30.224	26.136	35.814
Os07g0283600	1.827	3.192	3.192	2.056	2.128	1.939	3.881	3.585	5.055	3.619	3.749	4.174
Os07g0406800	0.441	0.93	0.93	0.391	0.512	0.7	4.684	5.626	6.235	12.234	10.793	10.215
Os07g0419500	1.824	1.26	1.26	2.541	4.019	4.028	6.072	5.658	6.84	6.05	4.945	4.904
Os07g0421866	0	0.941	0.941	0.382	1.219	1.364	6.474	4.775	8.76	7.855	12.578	7.392
Os07g0424400	15.786	16.574	16.574	24.78	25.494	24.047	61.126	55.446	59.251	203.488	220.864	201.019
Os07g0437000	0	0	0	0.571	0.647	0.886	8.522	7.777	7.674	15.945	14.992	17.415
Os07g0472400	1.764	1.954	1.954	9.675	8.269	7.59	2.655	2.564	3.346	6.502	6.977	6.943
Os07g0484700	1.179	1.943	1.943	9.125	8.486	8.315	3.687	5.18	6.237	3.895	4.09	3.549
Os07g0489950	0.046	0.113	0.113	0.238	0.238	0.143	0.576	0.519	0.343	1.897	2.302	2.187
Os07g0493200	0.86	0.894	0.894	1.194	1.147	0.855	1.122	1.173	1.189	1.173	1.209	1.497
Os07g0510900	1.086	0	0	1	0.984	1.206	16.338	14.883	14.612	19.62	19.048	18.961
Os07g0520600	8.053	7.9	7.9	12.209	10.6	13.158	10.444	10.482	9.394	19.851	20.631	19.795
Os07g0520800	12.99	7.664	7.664	23.915	20.683	19.865	175.973	185.626	178.31	222.212	230.642	245.492
Os07g0534300	0.164	0.225	0.225	0.871	1.745	2.184	1.682	1.38	1.515	0.372	0.882	0.514
Os07g0539100	0.151	0.957	0.957	1.548	1.678	0.922	9.362	9.948	12.542	7.19	8.628	7.929
Os07g0567700	0.438	1.341	1.341	2.226	1.061	1.465	7.753	9.549	8.786	19.19	17.727	17.155
Os07g0570100	1.847	1.985	1.985	3.461	4.97	4.504	10.287	8.388	10.525	7.219	6.262	6.601
Os07g0582800	0	0.496	0.496	0	0	0	0	0.101	0.232	0	0	0
Os07g0587250	0	0	0	1.367	1.13	2.121	3.127	6.007	4.436	12.996	8.999	8.887
Os07g0590600	0.508	0.384	0.384	1.246	0.69	1.015	1.169	0.62	0.954	1.442	1.424	1.469
Os07g0596000	3.276	2.629	2.629	2.761	3.22	2.995	9.692	9.099	8.333	14.505	15.499	12.907
Os07g0628600	0.589	0	0	1.145	0.576	1.515	3.721	3.624	3.689	6.092	5.685	4.912
Os07g0630800	0.98	0.444	0.444	0.21	0.735	0.616	2.747	2.973	3.796	17.073	16.132	17.939
Os07g0633400	0.745	0.533	0.533	4.33	5.542	4.685	0.589	0.703	0.718	0.983	0.903	0.351
Os07g0641200	7.964	9.451	9.451	23.307	21.347	22.15	18.725	15.485	18.212	42.125	34.289	40.948
Os07g0644200	1.162	0.798	0.798	1.901	2.652	1.77	0.917	0.783	1.007	2.596	2.868	2.393
Os07g0656500	0	0.436	0.436	0.175	0.239	0.233	1.06	0.658	0.635	0.777	1.534	1.03
Os07g0663800	2.452	2.78	2.78	1.568	1.866	1.693	36.87	33.217	38.748	49.605	46.022	39.393
Os07g0671450	4.708	15.524	15.524	10.631	9.089	9.898	12.935	11.424	12.518	9.886	13.565	10.529
Os07g0673400	10.155	12.854	12.854	181.86	195.364	214.568	243.464	268.427	221.655	21.332	24.102	25.418
Os07g0673801	0	0.938	0.938	2.991	0.954	1.021	24.503	26.697	20.382	5.207	6.782	7.268
Os07g0679400	0.153	0.084	0.084	2.196	2.367	2.716	2.179	2.248	1.921	0.279	0.482	0.812
Os07g0681600	1.355	2.094	2.094	2.244	2.098	1.49	4.171	3.749	4.404	3.787	4.035	3.847
Os07g0686700	3.791	4.538	4.538	8.901	10.686	9.7	7.912	7.416	9.204	4.832	5.06	4.695
Os07g0686900	1.886	1.791	1.791	1.434	1.925	1.897	4.888	5.41	7.039	3.383	2.429	2.365
Os07g0689400	0.338	0.853	0.853	3.057	2.065	2.653	2.983	2.935	3.49	1.454	1.592	1.652
Os07g0694300	2.627	7.779	7.779	3.164	3.553	3.724	8.449	9.935	7.648	14.46	17.945	15.402
Os07g0695400	1.775	1.144	1.144	6.675	5.774	5.942	2.911	2.347	3.131	2.498	2.359	2.277
Os08g0101100	0	0	0	0.955	0.271	0.949	14.341	16.004	12.78	35.03	33.889	32.927
Os08g0102400	0.525	0	0	0.516	1.165	0.36	8.625	8.549	8.136	9.954	11.879	15.331
Os08g0104600	19.32	27.847	27.847	49.49	49.592	49.354	407.051	412.254	372.377	1790.52	1772.06	1882.38
Os08g0108300	0	0	0	0	0	0	4.518	5.786	4.725	3.121	4.072	5.148
Os08g0114100	0.526	1.085	1.085	0.808	0.515	1.454	1.247	1.286	0.862	15.851	17.601	20.809
Os08g0115200	8.544	10.491	10.491	16.095	15.509	15.703	16.18	20.449	17.614	22.975	21.157	20.923
Os08g0120200	0.632	3.094	3.094	2.371	3.005	2.123	2.552	2.085	2.685	2.787	3.127	2.777
Os08g0135400	0.576	0.369	0.369	0.079	1.128	0.512	23.204	21.655	24.206	7.29	5.517	8.253
Os08g0154000	3.137	2.946	2.946	4.653	4.888	3.237	5.987	6.829	6.6	4.932	5.457	6.361
Os08g0185701	0	0.204	0.204	0	0	0	0	0.501	0.286	0.506	0.333	0
Os08g0215300	4.651	3.261	3.261	9.859	7.918	9.369	8.941	9.374	11.329	3.747	4.351	5.03
Os08g0243600	5.53	4.559	4.559	12.482	9.843	10.55	21.907	19.145	20.428	17.703	19.121	17.158
Os08g0246950	0	0	0	0	0	0	0	0.045	0	0	0	0
Os08g0248100	0.064	0	0	0	0	0	0.025	0.033	0.019	0.11	0.022	0.133
Os08g0266700	0	0	0	0.227	0.217	0.211	1.109	1.737	1.687	2.62	2.537	2.762
Os08g0296700	1.533	1.584	1.584	1.618	1.626	1.67	1.904	1.612	2.103	1.63	1.83	2.069
Os08g0304900	0.402	1.27	1.27	1.357	1.573	1.569	3.862	4.539	3.873	4.933	4.375	3.352
Os08g0318500	16.956	14.91	14.91	57.392	59.253	56.392	55.053	47.071	52.756	35.433	38.611	34.631
Os08g0323600	3.945	4.109	4.109	5.742	6.92	7.508	9.239	8.436	9.908	10.378	10.785	11.39
Os08g0355500	0.041	0.102	0.102	0.025	0	0	0.163	0.084	0	0	0.028	0
Os08g0382800	0.838	2.338	2.338	8.03	11.225	8.544	6.565	7.56	7.564	4.966	6.9	5.273
Os08g0400300	14.382	13.456	13.456	55.672	51.024	53.71	122.042	110.096	115.99	29.215	25.161	26.918
Os08g0403300	0	0	0	1.681	2.054	1.8	13.733	14.54	13.696	53.598	55.504	59.809
Os08g0406400	2.225	0.66	0.66	3.167	1.973	1.373	2.038	1.71	1.543	3.276	3.055	3.562
Os08g0428300	0.317	0.333	0.333	0.743	0.15	0.445	0.842	0.554	0.6	0.551	0.388	0.272
Os08g0429800	0.579	0.304	0.304	1.195	0.515	0.932	51.518	56.983	46.874	12.521	13.285	13.534
Os08g0446301	0	1.113	1.113	3.316	2.077	2.536	3.123	2.439	3.235	1.842	2.143	0.738
Os08g0456600	5.522	1.426	1.426	3.266	3.949	3.307	6.199	5.247	5.346	6.169	5.464	6.618
Os08g0468400	0.961	1.678	1.678	2.776	2.877	3.586	3.616	3.202	3.497	5.629	5.558	7.022
Os08g0469500	0	0	0	0.915	0.741	0.73	6.672	6.965	7.102	11.184	8.223	10.198
Os08g0496000	10.348	12.008	12.008	131.115	135.136	137.531	57.505	61.728	58.91	19.173	20.484	18.405
Os08g0504800	0	0	0	0.866	0.368	0.806	6.238	3.637	4.526	4.713	4.701	4.816
Os08g0511700	20.357	20.763	20.763	44.342	40.629	43.799	48.991	42.526	45.939	42.223	38.522	36.124
Os08g0518100	5.102	5.036	5.036	9.133	8.118	8.875	13.214	11.862	13.563	17.283	17.13	16.965
Os08g0527400	0	0	0	0.466	0.135	0.434	0.245	0.227	0.379	0.188	0.279	0.569
Os08g0527900	0	0	0	0.431	0.366	0.695	0.739	0.639	0.866	0.479	0.221	0.551
Os08g0535700	0.249	0.616	0.616	1.274	1.625	0.996	3.868	3.82	6.192	5.605	5.422	6.353
Os08g0536800	0.402	0.728	0.728	0.739	0.838	0.918	9.892	8.364	12.071	11.554	12.057	11.629
Os08g0539300	6.092	8.336	8.336	11.717	15.443	14.426	15.769	17.527	19.242	17.429	20	19.259
Os08g0545500	27.196	25.787	25.787	156.733	131.949	153.911	28.942	29.237	24.11	22.061	19.757	20.246
Os08g0551366	0	0.122	0.122	2.719	0.289	1.772	1.283	0.373	0.939	0.403	1.094	0.087
Os09g0110200	3.511	3.61	3.61	9.587	9.932	8.002	7.6	7.32	6.91	5.46	6.002	5.712
Os09g0129301	0	7.508	7.508	49.416	31.888	27.113	14.381	20.113	22.444	21.897	20.975	29.34
Os09g0130800	2.895	2.983	2.983	5.293	7.023	6.615	19.701	16.99	21.201	11.151	11.712	12.267
Os09g0237900	3.77	1.036	1.036	4.767	7.228	5.418	4.24	4.91	5.35	5.297	4.538	4.842
Os09g0240200	0.155	0.383	0.383	0.57	0.404	0.664	1.651	1.566	1.253	20.166	21.84	19.777
Os09g0246300	0.873	2.879	2.879	1.905	3.48	2.162	10.034	6.474	6.337	1.323	1.372	0.799
Os09g0250700	2.454	1.315	1.315	2.56	1.601	1.916	3.843	4.88	5.769	13.164	12.337	11.556
Os09g0251500	0	0.136	0.136	0.363	0.365	0.451	0.675	0.333	0.456	0.449	0.288	0.348
Os09g0275300	0.521	0	0	0	0	0	1.645	1.448	0.151	0	0.351	1.379
Os09g0296900	4.362	5.192	5.192	11.533	9.563	12.762	15.021	14.509	17.861	10.153	9.76	7.317
Os09g0299300	0	1.399	1.399	1.339	1.107	0.97	14.929	15.197	15.835	25.289	21.706	26.111
Os09g0306700	11.998	16.037	16.037	31.643	34.672	36.554	33.211	33.099	34.699	28.325	27.711	25.308
Os09g0314333	1.932	5.013	5.013	16.946	18.198	16.963	6.439	7.342	7.775	17.56	18.447	13.306
Os09g0317700	1.997	0	0	1.824	1.726	1.884	1.43	1.502	1.53	0.507	0.406	0.847
Os09g0327600	0.37	1.281	1.281	4.496	3.523	3.763	4.441	2.918	4.149	1.917	1.943	1.524
Os09g0327800	0	0	0	0	0	0	0.053	0	0	0	0	0
Os09g0328066	0	0	0	0	0	0	0	0	0	0	0	0
Os09g0328600	0	0	0	0	0	0	0	0	0	0	0	0
Os09g0334600	0	0	0	5.385	5.008	2.954	75.838	68.997	79.164	45.725	36.393	49.247
Os09g0360900	1.334	1.198	1.198	1.638	2.572	2.033	4.425	3.523	4.183	1.436	1.497	1.344
Os09g0361500	0.243	0.28	0.28	0.596	0.253	0.25	3.183	4.003	3.819	7.849	7.717	7.176
Os09g0367900	1.538	2.694	2.694	3.48	2.508	2.966	70.51	74.355	63.236	90.645	91.185	91.034
Os09g0371625	0	0.218	0.218	1.138	1.296	1.968	9.309	7.501	10.338	45.163	42.542	36.413
Os09g0376000	0.941	0	0	1.201	0.958	1.205	1.278	1.389	1.023	0.77	1.065	1.086
Os09g0376700	0	2.296	2.296	4.493	4.879	5.002	5.216	5.432	5.107	8.465	10.287	9.65
Os09g0382200	0	0	0	1.315	1.771	2.286	16.246	17.482	17.511	26.402	27.608	35.659
Os09g0382300	0.91	2.157	2.157	2.304	3.636	2.015	24.071	19.784	24.462	38.703	42.504	36.155
Os09g0407200	16.459	18.628	18.628	37.235	41.395	36.421	46.476	44.074	45.517	38.755	35.215	34.563
Os09g0408900	0.492	1.622	1.622	12.977	11.455	11.199	8.043	6.571	6.66	2.347	4.162	1.985
Os09g0419100	0.96	0.677	0.677	17.113	15.649	16.472	7.045	5.014	7.833	1.31	1.317	1.778
Os09g0420900	5.601	7.429	7.429	53.728	54.303	57.315	17.656	19.992	18.502	13.496	15.622	13.732
Os09g0427125	8.523	10.837	10.837	18.527	13.567	13.288	64.213	64.413	70.31	24.131	30.634	29.163
Os09g0428000	4.929	5.528	5.528	6.401	6.317	5.075	7.104	7.852	9.939	28.643	31.021	26.918
Os09g0432300	0.582	0.48	0.48	1.874	2.751	2.078	5.168	4.853	4.372	11.405	10.771	13.954
Os09g0437400	3.88	1.89	1.89	17.531	9.431	17.329	10.721	13.373	11.927	3.246	3.443	4.463
Os09g0442800	0.594	1.346	1.346	0.728	1.645	1.47	3.749	2.576	3.288	3.406	4.562	3.872
Os09g0444500	1.47	4.329	4.329	7.219	3.973	5.281	13.269	12.425	10.322	16.614	16.263	15.702
Os09g0451500	21.209	21.672	21.672	45.208	54.869	52.217	29.899	36.228	28.652	52.444	57.948	53.582
Os09g0458900	1.155	1.36	1.36	3.747	2.583	2.169	96.942	92.357	89.672	74.15	67.216	90.914
Os09g0463232	0.265	0.219	0.219	0.488	0.568	0.585	1.526	0.651	0.876	0.904	0.561	0.825
Os09g0463300	4.127	3.359	3.359	5.845	5.487	7.558	12.282	12.706	10.552	8.261	7.445	8.72
Os09g0463600	0.058	0	0	0.322	0.152	0.083	2.207	2.871	1.953	7.665	7.744	7.593
Os09g0470900	10.536	12.72	12.72	25.024	21.364	21.964	19.388	17.607	18.858	19.057	17.541	19.85
Os09g0471400	0.491	0.058	0.058	1.939	2.564	1.524	1.552	1.81	2.11	1.292	1.56	0.62
Os09g0473350	4.697	5.623	5.623	18.185	24.215	23.065	25.428	20.692	18.746	11.284	15.96	11.847
Os09g0482800	50.022	44.828	44.828	1086.83	980.734	1021.08	235.905	262.155	222.818	82.142	78.173	79.042
Os09g0492700	249.615	270.031	270.031	516.918	486.171	533.16	481.493	504.999	442.279	194.833	205.643	202.286
Os09g0493800	4.208	4.123	4.123	9.319	9.149	9.06	16.276	14.893	16.57	21.582	24.02	19.672
Os09g0502100	2.969	3.003	3.003	2.329	3.773	3.008	2.296	2.677	2.035	5.739	4.76	4.522
Os09g0510000	22.379	12.159	12.159	30.691	35.606	30.513	106.15	101.139	86.831	100.22	105.12	99.985
Os09g0515400	1.626	2.502	2.502	3.658	3.958	4.273	6.846	4.986	8.019	3.695	4.232	5.486
Os09g0537200	0.322	0.341	0.341	0.733	1.319	0.893	0.58	0.79	0.717	0.407	0.65	0.27
Os09g0540800	0	0	0	0.053	0.504	0.882	2.303	3.036	3.869	8.015	9.3	9.949
Os09g0541500	13.983	6.004	6.004	35.752	49.779	43.523	26.22	28.055	22.312	29.495	32.947	35.577
Os09g0544400	0.014	0.235	0.235	0.925	1.488	1.668	0.708	0.728	0.989	0.278	0.411	0.352
Os09g0545400	1.05	1.422	1.422	7.548	6.702	5.399	9.238	7.925	9.105	2.915	2.272	2.207
Os09g0553900	1.325	2.214	2.214	1.412	1.41	1.813	5.589	6.206	5.362	63.839	66.087	58.249
Os09g0555300	3.152	4.148	4.148	5.226	5.735	7.014	13.229	11.769	11.699	18.211	19.656	15.915
Os09g0560100	0.053	0.749	0.749	3.708	1.849	2.322	2.027	1.919	3.029	2.115	1.764	1.731
Os09g0566050	1.529	0.929	0.929	2.174	1.418	1.978	2.479	1.506	0.838	5.598	5.744	6.254
Os09g0570500	7.883	6.345	6.345	15.959	15.747	11.312	13.526	12.049	12.235	11.553	11.7	12.786
Os10g0100300	1.427	2.199	2.199	1.485	0.931	1.205	8.032	6.993	8.391	33.201	34.536	34.246
Os10g0100700	1.754	2.284	2.284	3.627	2.831	3.957	26.538	26.329	24.981	174.838	167.35	159.731
Os10g0137000	3.693	3.138	3.138	8.812	7.719	7.343	3.898	3.468	3.617	4.266	3.755	3.261
Os10g0140700	0.465	0	0	0.333	0.253	0.177	15.416	14.258	13.034	13.683	14.084	12.267
Os10g0150800	1.25	2.155	2.155	1.743	2.075	1.234	9.51	9.536	6.306	49.121	44.524	41.6
Os10g0158700	0.401	0	0	0	0	0	0.106	0.034	0	0	0	0
Os10g0162400	1.058	1.172	1.172	2.171	2.717	1.964	16.469	14.606	17.103	25.379	23.635	23.095
Os10g0163040	0.522	1.133	1.133	0.708	0.824	0.801	1.388	1.125	1.509	0.525	0.814	0.954
Os10g0170300	2.039	1.339	1.339	3.117	3.966	3.613	3.901	4.053	4.214	4.005	3.931	3.01
Os10g0176700	0.939	1.978	1.978	2.24	1.905	1.609	5.847	8.015	5.487	7.752	7.514	7.49
Os10g0178500	0.922	0.608	0.608	1.094	1.804	1.369	8.394	8.668	8.987	43.408	39.882	41.558
Os10g0181600	1.591	1.18	1.18	2.391	2.023	2.726	20.219	14.956	19.538	98.198	100.119	100.401
Os10g0195100	0.115	0.951	0.951	2.052	1.692	1.911	3.733	3.148	3.899	3.184	1.126	1.018
Os10g0213100	2.063	0	0	0	0	0	0	0.13	0	0	0.087	0
Os10g0322600	0	0.508	0.508	1.514	1.207	3.406	7.466	5.924	6.773	4.065	4.152	4.477
Os10g0327800	1.256	1.381	1.381	6.51	7.329	6.061	2.7	1.976	2.259	4.901	3.947	5.504
Os10g0328100	0.472	0	0	0.29	0	0.539	0.745	1.073	0.682	0	0.476	0.139
Os10g0330400	1.217	2.239	2.239	3.965	4.093	4.388	15.158	16.382	12.397	142.203	150.687	149.709
Os10g0360900	0	0.293	0.293	0.772	1.052	0.645	0.688	0.457	0.578	0.44	0.499	0.19
Os10g0370100	0.804	0.583	0.583	1.092	0.922	1.295	1.655	1.417	1.325	1.413	1.1	0.617
Os10g0370400	0.813	0.693	0.693	1.549	1.262	1.314	1.66	1.914	1.313	1.491	1.718	1.452
Os10g0370700	0	0.406	0.406	0.324	0.528	0.563	1.945	1.637	1.831	3.312	2.607	2.817
Os10g0388600	0.313	0	0	2.447	2.066	2.279	1.142	0.731	1.221	0.906	0.421	0.506
Os10g0388900	3.933	2.366	2.366	7.11	10.677	6.074	8.141	8.33	8.849	5.798	3.721	5.256
Os10g0389300	0.371	0.024	0.024	0.351	0.335	0.506	3.811	3.581	3.93	13.106	14.326	11.902
Os10g0396300	0.376	0.31	0.31	0.461	1.165	0.322	9.127	7.222	7.986	21.788	22.779	24.782
Os10g0400100	3.057	6.01	6.01	4.532	5.338	4.73	14.112	16.051	14.111	23.09	20.741	21.372
Os10g0402200	0	0.081	0.081	0.3	0.159	0.168	3.088	3.164	5.03	6.667	4.476	4
Os10g0405100	2.257	2.061	2.061	6.344	6.882	6.9	4.262	4.872	3.878	8.317	7.165	9.136
Os10g0407200	43.22	39.274	39.274	499.176	436.32	482.506	668.091	705.015	588.111	84.712	86.1	88.09
Os10g0410750	0.603	0	0	4.442	1.967	4.021	5.159	3.761	5.346	1.097	1.218	1.124
Os10g0418000	1.848	4.461	4.461	5.264	1.808	3.092	31.679	36.364	29.754	63.261	68.328	68.824
Os10g0425400	0	0	0	0.667	0.927	0.717	6.801	5.623	4.399	6.386	5.405	5.562
Os10g0438500	0.68	0	0	0.742	0.493	0.734	3.402	3.554	5.113	8.247	7.176	7.875
Os10g0451600	0	0	0	0	0	0.104	0	0	0	0	0	0
Os10g0460900	3.809	2.551	2.551	5.648	7.711	4.851	33.956	30.688	31.236	46.635	54.647	68.371
Os10g0461100	3.89	7.765	7.765	7.225	9.582	10.12	52.26	50.595	56.667	170.081	161.492	163.933
Os10g0461400	6.902	15.332	15.332	12.472	7.628	16.98	45.869	79.871	99.749	291.39	269.645	302.883
Os10g0469600	0	0	0	0.031	0.016	0	0	0.013	0	0	0	0
Os10g0494000	10.572	9.881	9.881	65.042	58.853	58.403	54.178	52.699	48.463	19.283	21.08	20.491
Os10g0497300	0.489	0.641	0.641	1.554	1.318	1.827	1.806	1.841	2.427	0.984	0.957	0.98
Os10g0502100	1.03	3.115	3.115	7.588	4.705	5.691	45.427	47.842	37.627	62.649	59.778	60.348
Os10g0509000	0.441	1.273	1.273	1.658	2.374	1.387	4.311	4.74	5.26	7.295	5.273	6.784
Os10g0510700	6.588	3.473	3.473	9.433	7.775	8.168	3.468	4.192	3.29	5.378	5.702	5.012
Os10g0511600	1.12	1.007	1.007	1.625	1.362	2.095	3.819	3.218	3.238	7.742	7.644	6.264
Os10g0516400	77.877	83.326	83.326	1431.77	1279.14	1361.79	450.012	393.23	376.521	124.22	117.532	118.2
Os10g0522500	1.068	0.934	0.934	3.415	2.385	2.921	2.836	3.55	3.741	6.199	6.927	5.732
Os10g0531700	0.35	0.253	0.253	0.618	0.314	0.775	2.972	2.213	2.379	9.61	8.34	7.369
Os10g0536700	0	0	0	0.137	0.871	0.212	6.855	6.19	5.362	9.411	8.293	11.225
Os10g0545100	0.828	1.28	1.28	2.096	1.957	1.774	6.7	6.801	8.614	24.061	21.807	21.623
Os10g0547000	0.153	0.042	0.042	0.109	0	0.175	0.483	0.36	0.854	0.486	0.566	0.345
Os10g0551100	2.149	3.337	3.337	8.127	7.041	8.766	8.602	6.645	7.974	5.009	5.316	7.354
Os10g0553300	4.604	2.546	2.546	4.342	2.49	3.914	32.63	28.785	30.187	17.994	20.451	17.053
Os10g0554900	0.753	0.716	0.716	1.315	1.964	1.191	1.737	1.962	2.142	2.724	3.158	3.204
Os10g0563300	2.324	3.787	3.787	6.766	5.288	6.331	8.962	8.444	8.592	11.13	8.988	8.367
Os10g0565100	13.725	16.033	16.033	72.965	77.191	68.249	38.281	39.574	39.19	31.976	37.052	35.762
Os10g0571900	0	0.588	0.588	0.383	0	0.204	0.282	0.135	0.67	0	0	0
Os10g0572100	0.781	1.84	1.84	3.595	2.438	2.742	3.348	3.977	4.515	2.815	1.916	2.364
Os11g0128300	3.863	4.6	4.6	3.6	3.173	3.107	35.586	38.194	39.205	76.582	84.286	80.509
Os11g0144500	0.098	0.402	0.402	0.778	0.318	0.167	4.544	2.91	4.116	2.66	3.152	3.043
Os11g0146950	3.066	3.676	3.676	6.728	8.363	7.326	5.355	4.368	4.834	7.728	7.443	9.898
Os11g0148800	8.733	5.419	5.419	21.263	19.599	19.261	14.532	13.387	11.616	11.14	7.839	8.732
Os11g0150400	2.406	1.074	1.074	2.584	2.877	2.005	37.198	38.109	40.619	87.072	85.772	91.683
Os11g0153400	0.24	0	0	0.265	0.501	0.329	1.175	1.068	0.638	0.982	1.035	1.074
Os11g0154500	0.453	0	0	0.083	0	0.103	0.25	0.458	0.34	1.976	2.774	1.732
Os11g0156700	1.392	0	0	2.222	1.271	2.175	2.932	3.52	3.273	1.266	1.875	1.639
Os11g0169100	3.088	2.126	2.126	5.796	7.158	6.989	4.309	4.714	5.425	5.663	4.986	4.024
Os11g0171300	31.593	39.446	39.446	46.192	49.233	48.782	244.982	233.865	244.772	1657.02	1613	1596.17
Os11g0173600	0.762	0.022	0.022	4.892	4.809	3.746	3.523	3.232	2.501	1.02	1.172	0.753
Os11g0173800	0.16	0.245	0.245	0.154	0.149	0.274	0.396	0.415	0.607	0.233	0.154	0.295
Os11g0177200	0	0	0	1.356	1.179	0.918	6.978	7.921	5.341	11.504	16.092	8.394
Os11g0182900	0	0.171	0.171	0	0	0	0.382	0.349	0.24	0	0.232	0.041
Os11g0186800	1.562	0.831	0.831	4.73	3.713	4.001	2.228	2.471	2.301	3.676	2.781	2.165
Os11g0202600	6.615	6.407	6.407	8.085	8.197	8.126	5.266	6.298	6.5	6.239	4.639	5.84
Os11g0207000	13.506	10.924	10.924	31.841	34.605	34.325	32.935	29.678	34.066	23.481	26.712	23.488
Os11g0222000	0.308	0.184	0.184	0.309	0.438	0.304	0.685	1.046	0.97	2.765	2.448	2.716
Os11g0226800	0.238	0.168	0.168	0.584	0.288	0.427	0.805	0.705	0.629	0.812	0.801	0.44
Os11g0227100	0	0.281	0.281	0.732	1.371	1.428	2.108	1.034	2.463	1.085	1.339	1.07
Os11g0236000	1.26	1.316	1.316	2.629	2.903	3.119	2.719	2.824	3.714	3.007	3.704	3.436
Os11g0242800	14.06	29.051	29.051	38.554	50.612	43.167	277.465	241.366	231.846	1807.2	1845.76	1817.68
Os11g0244900	0.535	2.255	2.255	1.241	3.142	2.005	2.019	2.526	2.579	3.204	2.483	3.011
Os11g0245500	2.406	0.068	0.068	3.36	3.788	2.749	57.319	59.436	57.697	18.555	19.661	18.508
Os11g0249000	0.859	0.354	0.354	1.406	2.546	1.821	13.995	13.595	14.468	28.76	28.952	29.99
Os11g0252400	0.281	0.099	0.099	0.123	0.209	0.367	2.47	2.109	3.664	8.861	8.155	8.806
Os11g0256900	2.237	0.89	0.89	0.615	1.208	0.881	4.385	4.017	3.389	34.661	32.614	33.689
Os11g0261900	1.539	1.211	1.211	5.496	5.568	7.436	8.95	7.288	5.623	2.958	3.439	4.242
Os11g0267000	2.557	1.897	1.897	7.272	6.561	5.699	36.145	28.574	29.912	191.054	192.663	184.643
Os11g0292050	4.958	5.025	5.025	15.611	16.3	16.508	18.096	16.23	22.833	11.138	10.396	9.854
Os11g0307500	0	4.269	4.269	7.905	8.155	6.35	9.971	11.875	11.535	11.28	12.498	8.399
Os11g0448700	0.729	2.405	2.405	1.432	0.571	1.333	14.74	14.6	11.214	32.718	35.448	39.403
Os11g0482400	0.235	0	0	0.889	0.307	0.716	5.258	4.812	4.914	7.051	7.806	7.47
Os11g0488900	0.351	0.362	0.362	0.861	0.057	0.501	10.806	11.443	11.258	9.331	10.218	7.074
Os11g0515000	1.403	2.435	2.435	2.9	2.842	2.742	10.145	10.565	10.16	31.469	36.938	31.902
Os11g0526800	0.229	0.693	0.693	3.003	2.594	2.359	1.66	1.817	1.812	2.059	2.342	2.678
Os11g0544000	0	0	0	0.259	0	0.214	1.737	1.325	2.57	4.787	3.592	3.361
Os11g0550100	0	0.861	0.861	0.249	0.53	0.73	1.741	1.115	0.839	1.425	1.094	0.82
Os11g0557500	0.564	0.127	0.127	4.346	4.451	5.688	1.418	1.946	1.365	1.05	1.071	0.725
Os11g0585900	6.233	6.317	6.317	11.858	11.838	12.695	14.359	12.067	11.34	23.4	25.104	22.94
Os11g0586900	17.76	15.723	15.723	72.948	66.409	63.882	38.961	41.323	40.483	63.024	60.327	60.76
Os11g0590900	0	0.481	0.481	0.358	0.163	0.523	1.776	1.179	1.3	3.975	2.86	4.559
Os11g0593700	1.266	1.435	1.435	3.82	4.163	4.461	3.207	3.147	3.415	1.547	2.024	2.391
Os11g0603000	0.364	0	0	1.785	1.186	0.623	79.241	76.383	79.771	13.76	17.014	15.196
Os11g0621400	0.533	1.463	1.463	1.634	1.621	1.927	9.391	10.95	9.441	44.302	43.624	46.393
Os11g0629566	0.151	0.218	0.218	0.325	0.79	0.346	0.688	0.67	0.569	0.361	0.204	0.579
Os11g0638700	0	0	0	0.837	0.246	1.156	0.929	0.452	0.925	0.032	0.38	0.332
Os11g0649500	0.564	0	0	0.807	0.368	0.752	22.707	27.369	24.448	20.378	23.032	24.008
Os11g0673900	0	0	0	0.388	0.137	0.337	0.433	0.405	0.585	0.345	0.426	0.397
Os11g0683500	0.374	0.545	0.545	1.005	0.487	0.723	2.36	1.729	2.143	6.604	7.314	7.139
Os11g0691100	0	0	0	0.061	0.518	0.113	6.899	8.685	5.855	11.374	9.091	9
Os11g0707300	0	0.236	0.236	4.647	0.932	0.816	4.964	2.673	4.791	20.459	19.528	19.595
Os12g0102400	6.722	7.608	7.608	16.071	19.779	17.37	17.942	17.84	20.728	15.247	15.159	15.277
Os12g0111800	1.108	0.609	0.609	0.17	0.602	0.528	1.312	0.98	0.641	0.63	0.746	1.196
Os12g0114000	0	0	0	5.789	5.479	5.316	4.796	3.397	3.66	4.053	4.785	3.651
Os12g0115900	2.751	2.551	2.551	3.025	3.14	3.078	9.865	12.401	14.974	17.193	18.211	19.025
Os12g0118000	0.071	0.586	0.586	1.439	1.159	0.771	1.459	1.832	2.629	4.215	2.966	2.719
Os12g0121200	0	0	0	0	0	0	0	0	0	0	0	0
Os12g0131701	4.302	0.432	0.432	5.988	5.954	5.156	5.468	4.032	6.096	2.719	2.72	2.069
Os12g0144600	17.544	20.737	20.737	168.797	162.081	177.38	32.751	33.784	32.096	40.789	43.349	46.298
Os12g0145700	46.474	53.221	53.221	568.838	576.481	554.301	205.545	199.466	208.901	112.807	112.18	110.045
Os12g0153600	1.887	1.264	1.264	3.33	3.385	3.639	4.563	2.087	2.318	6.836	3.415	4.652
Os12g0153700	0.471	1.165	1.165	2.024	2.766	1.777	2.307	2.859	2.996	3.02	2.728	2.718
Os12g0163300	8.342	7.058	7.058	36.285	34.079	33.993	28.717	29.301	28.131	12.524	9.755	11.156
Os12g0163700	0.144	1.247	1.247	1.238	1.644	1.07	82.521	77.237	88.397	50.88	53.827	52.824
Os12g0169000	0.051	1.309	1.309	0.692	1.47	1.844	7.12	7.227	8.738	30.989	30.978	22.83
Os12g0175900	1.121	1.078	1.078	3.611	3.472	4.963	5.015	3.872	3.51	10.062	9.747	8.741
Os12g0235600	0	0	0	0	0	0	0.054	0.034	0.039	0	0	0.08
Os12g0266000	0.055	0.18	0.18	0	0	0	0.172	0.193	0.189	0	0	0
Os12g0267700	0.965	1.775	1.775	3.691	3.875	3.819	5.043	4.167	5.151	1.924	3.25	2.666
Os12g0270900	1.826	1.779	1.779	2.343	1.66	2.086	4.63	3.888	3.966	1.773	1.862	1.856
Os12g0271600	7.737	7.632	7.632	14.884	13.693	14.479	21.999	20.481	21.76	22.05	20.719	22.897
Os12g0282000	0	1.893	1.893	1.226	1.498	1.769	5.204	5.048	5.773	42.01	48.673	40.672
Os12g0285100	11.023	9.949	9.949	21.271	21.831	20.797	17.915	15.58	18.344	24.062	25.199	24.834
Os12g0405400	0.19	0.031	0.031	0.047	0.223	0.087	0	0.058	0.11	0	0.102	0
Os12g0418900	0	0	0	0.463	0.844	0.431	1.192	2.071	1.558	2.867	3.194	2.538
Os12g0419700	0.426	0.219	0.219	0.653	0.139	0.426	1.512	1.506	1.692	0.254	0.466	0.344
Os12g0433200	6.256	5.452	5.452	23.143	17.136	19.811	17.499	12.831	19.011	8.409	11.311	11.361
Os12g0472500	13.659	10.515	10.515	41.909	48.08	49.003	38.141	44.122	35.704	20.817	24.07	23.231
Os12g0498650	0.255	0.491	0.491	0.965	1.303	2.21	1.208	1.461	1.499	0.319	0.401	1.076
Os12g0503000	3.185	3.478	3.478	2.16	2.479	2.347	5.648	5.58	5.669	18.613	18.698	19.834
Os12g0511400	0.607	0.965	0.965	1.968	2.134	2.191	1.437	1.238	1.616	1.182	1.05	1.122
Os12g0516300	1.913	2.56	2.56	3.879	5.316	4.071	4.968	4.429	5.817	5.254	5.076	4.781
Os12g0516900	0.609	0.22	0.22	0.397	0.621	0.174	1.022	1.29	1.123	0.987	0.718	1.188
Os12g0527301	1.262	3.269	3.269	2.655	1.646	3.296	19.356	24.788	16.255	43.631	55.945	55.701
Os12g0528400	5.658	4.739	4.739	9.711	8.467	8.074	9.294	9.974	10.372	7.015	8.76	8.513
Os12g0534200	4.741	5.387	5.387	5.74	5.014	6.516	34.093	33.166	37.775	46.914	47.789	47.964
Os12g0538600	0	0.279	0.279	2.489	1.102	1.738	28.287	23.751	18.952	28.575	26.395	37.399
Os12g0541500	1.405	2.59	2.59	3.37	2.583	3.065	22.973	19.927	22.963	37.883	42.307	37.138
Os12g0551900	0.802	0.06	0.06	0.582	0.761	0.458	0.864	0.406	1.18	1.094	0.933	1.03
Os12g0553200	1.948	1.974	1.974	1.744	1.827	1.809	2.372	2.606	3.449	2.435	2.213	1.911
Os12g0553800	0	0	0	0	0	0	0.147	0	0	0	0	0
Os12g0554500	2.886	2.822	2.822	4.292	3.892	4.415	9.191	8.778	7.464	7.303	6.355	6.679
Os12g0560700	1.659	0.326	0.326	1.406	2.293	1.534	10.415	7.208	10.228	30.618	28.557	27.081
Os12g0562100	9.354	8.802	8.802	9.645	11.561	9.566	14.703	11.336	13.604	19.744	19.696	18.602
Os12g0567300	0	0.447	0.447	0.999	1.121	1.499	12.639	9.327	11.815	7.831	6.697	6.92
Os12g0571300	0	0.555	0.555	1.136	0.329	1.154	9.967	9.105	8.903	9.812	12.238	11.145
Os12g0575300	1.435	3.844	3.844	2.861	0.819	1.127	6.655	6.347	5.08	3.546	3.743	3.378
Os12g0575400	1.255	2.957	2.957	2.531	0.819	1.23	6.372	5.712	4.769	3.057	3.501	3.061
Os12g0576100	1.472	6.069	6.069	3.162	1.68	1.788	9.736	8.001	6.277	4.392	7.062	5.633
Os12g0576300	2.202	1.016	1.016	5.971	5.571	6.616	5.667	4.163	4.505	3.933	3.172	4.069
Os12g0578500	8.882	9.187	9.187	35.12	38.092	34.278	21.038	18.554	21.143	17.996	19.49	17.582
Os12g0581800	0.722	0.27	0.27	1.248	0.942	1.237	5.544	4.81	3.945	8.948	8.173	7.609
Os12g0594200	0.265	0.491	0.491	0.954	1.014	1.908	2.768	3.126	5.027	2.097	2.427	1.946
Os12g0601000	0	0.473	0.473	0.633	0.224	0.328	5.976	6.465	8.088	14.466	12.508	12.589
Os12g0610600	3.342	3.986	3.986	4.364	3.107	3.372	22.85	20.167	18.497	47.416	52.276	51.269
Os12g0615500	21.307	16.531	16.531	25.805	22.128	23.927	49.752	54.514	53.713	18.918	18.243	18.645
Os12g0636200	3.726	4.737	4.737	7.459	8.972	7.72	22.795	20.283	25.426	34.383	37.7	34.989
Os12g0637200	31.149	24.675	24.675	15.282	17.036	15.433	178.882	171.009	180.107	672.704	673.889	705.694

## Sheet: Table S6
Table S6
Chang15-unique sustained down-regulated DEGs​
Genes	Chang15-0h-1_Count	Chang15-0h-2_Count	Chang15-0h-3_Count	Chang15-6h-1_Count	Chang15-6h-2_Count	Chang15-6h-3_Count	Chang15-3d-1_Count	Chang15-3d-2_Count	Chang15-3d-3_Count	Chang15-10d-1_Count	Chang15-10d-2_Count	Chang15-10d-3_Count
Os01g0101700	28.359	22.855	23.818	9.903	9.964	9.59	10.798	13.161	9.917	2.992	3.865	3.227
Os01g0102300	64.361	65.84	61.153	33.53	30.434	34.257	4.03	4.118	3.829	11.666	6.206	11.312
Os01g0104100	66.459	74.016	65.236	38.779	36.775	36.446	30.576	27.338	29.996	35.643	35.84	36.99
Os01g0105700	4.109	4.496	3.176	1.047	0.804	0.908	1.935	1.416	2.064	0.761	0.255	0.676
Os01g0106400	2.891	1.749	0.973	0.512	0.59	0.63	0.552	1.017	0.607	0.112	0	0.543
Os01g0133500	22.824	25.347	26.947	10.01	8.346	9.36	8.558	8.332	10.15	15.241	5.695	14.311
Os01g0133600	2.864	0.497	2.089	0.512	0.425	0.851	0.311	0.358	0.364	0.302	0	0.326
Os01g0135900	274.556	270.737	247.951	78.661	82.397	91.584	3.172	3.427	2.903	9.632	1.908	10.045
Os01g0144600	42.343	46.715	38.714	27.876	25.06	23.261	20.182	19.573	21.886	10.804	34.653	14.755
Os01g0145600	30.38	34.113	35.474	18.471	18.634	18.436	5.47	5.996	6.041	7.659	3.284	5.913
Os01g0147800	3.106	3.584	4.12	1.107	1.467	1.353	0.603	0.445	0.781	1.464	1.963	1.418
Os01g0151500	0.97	2.224	2.059	0.267	0.594	0.592	0.185	0.178	0.034	0.713	0.036	0.324
Os01g0183300	2.89	3.874	3.386	2.213	1.15	1.955	0.436	0.837	0.638	1.559	0.252	1.523
Os01g0183850	5.915	2.88	5.764	1.779	1.563	1.364	4.986	1.809	4.137	1.48	1.919	0.436
Os01g0187000	4.753	6.393	7.07	2.422	3.61	2.741	5.819	6.961	3.652	1.709	1.969	1.453
Os01g0192300	48.967	43.024	45.572	10.739	7.956	9.386	4.054	4.825	5.213	3.325	3.121	3.042
Os01g0214500	66.178	86.531	78.043	26.655	21.758	19.548	32.071	31.296	24.045	0.125	2.612	0.674
Os01g0220400	36.511	33.502	36.319	15.904	17.692	17.933	28.38	28.681	20.528	13.984	22.378	16.579
Os01g0225700	3.747	5.022	6.329	1.086	1.45	1.89	0.188	0.603	0.827	0.305	0.145	0.165
Os01g0231700	214.873	218.517	197.637	121.918	119.992	124.418	106.054	113.657	95.371	145.849	66.833	129.384
Os01g0243300	3.325	2.31	2.712	1.189	0.165	0.79	0	0.123	0	0	0	0
Os01g0253050	1.737	1.271	0.957	0.116	0.181	0.354	0.106	0.023	0.233	0.086	0.163	0.278
Os01g0254000	511.071	535.358	521.476	211.383	220.213	221.961	148.089	143.861	140.413	214.05	262.109	212.875
Os01g0265800	131.339	117.964	117.448	53.958	58.199	66.04	51.873	60.602	46.507	40.975	39.059	41.708
Os01g0271000	48.869	52.415	44.994	21.214	24.852	26.219	33.993	31.546	29.074	22.264	20.323	19.16
Os01g0283500	72.501	81.036	65.801	35.114	32.498	38.466	4.855	6.68	5.611	8.903	4.294	9.43
Os01g0293000	260.204	277.405	267.677	149.15	157.583	155.907	82.57	78.71	79.463	49.666	56.991	50.148
Os01g0322300	12.642	12.426	12.17	3.488	3.624	4.251	0.212	0.678	0.776	1.887	1.957	4.812
Os01g0332100	14.152	15.785	14.762	7.291	6.914	6.15	6.776	6.508	5.526	6.737	6.56	5.715
Os01g0338150	6.914	7.356	6.88	4.355	3.252	3.729	1.801	1.922	2.072	1.505	2.135	2.073
Os01g0346700	32.462	29.619	24.523	14.539	16.009	15.59	12.371	10.787	10.785	18.916	12.094	18.274
Os01g0347100	12.363	10.206	11.591	6.482	5.567	5.768	8.059	9.289	9.781	3.916	3.962	4.983
Os01g0358400	5.727	8.364	8.283	2.781	2.614	3.742	4.424	3.915	4.771	2.997	5.327	3.233
Os01g0362000	14.216	12.891	12.748	6.154	6.628	5.912	9.122	11.396	8.536	5.943	6.495	6.89
Os01g0363300	56.072	60.679	55.563	26.267	25.248	29.265	17.059	16.356	15.207	11.238	2.314	8.803
Os01g0371200	16.5	19.069	18.476	4.16	3.59	4.61	4.711	4.004	3.826	1.249	0.066	1.497
Os01g0390900	7.811	8.626	9.093	4.373	4.453	4.518	4.363	4.67	4.923	3.858	3.57	3.388
Os01g0507300	12.985	14.196	16.362	5.828	6.605	5.871	2.048	2.623	2.099	3.601	2.343	4.243
Os01g0513200	8.071	9.321	10.445	4.465	3.278	3.496	5.02	4.076	4.332	5.227	4.918	5.776
Os01g0519100	8.242	6.472	5.76	3.241	2.637	4.907	3.149	3.193	3.122	3.135	2.425	4.815
Os01g0534900	97.225	96.272	99.115	25.158	26.784	24.925	20.247	20.911	23.547	38.549	19.066	40.747
Os01g0558600	355.684	362.778	322.35	178.39	168.068	178.003	142.343	154	163.109	145.966	174.679	153.817
Os01g0561600	4.048	1.604	1.676	0.106	0.22	0.078	0.301	0.275	0.157	0	0	0
Os01g0591000	29.007	25.682	26.479	8.614	8.258	8.971	5.254	3.134	3.847	9.383	0.415	9.573
Os01g0621600	1.212	1.001	1.425	0.541	0.75	0.657	0.47	0.241	0.229	0.076	0.072	0.055
Os01g0627400	4.909	5.491	4.132	2.525	3.036	2.518	1.315	0.533	1.7	1.313	1.856	1.34
Os01g0629000	6.935	5.82	13.545	1.983	1.803	3.296	1.204	1.35	0.551	0.61	0.58	1.315
Os01g0639600	78.795	53.777	54.131	36.181	36.926	40.97	5.993	6.643	6.134	5.219	2.382	3.716
Os01g0647000	8.269	7.979	8.189	2.464	2.182	3.222	1.079	0.911	0.431	3.258	0.982	3.215
Os01g0666600	29.663	30.011	28.398	6.95	8.548	10.09	2.426	2.423	1.35	12.102	1.943	8.223
Os01g0691500	18.556	17.823	23.604	9.422	7.32	7.437	14.029	12.582	13.237	13.206	9.358	13.229
Os01g0698900	2.427	2.898	5.498	1.909	1.983	2.578	1.594	0.882	1.804	1.115	0.781	1.899
Os01g0700000	93.803	90.199	90.564	45.793	47.37	48.52	34.336	31.896	32.042	47.063	32.783	42.898
Os01g0704100	47.485	41.163	40.257	7.39	7.779	6.696	16.876	12.313	16.766	12.212	3.102	12.512
Os01g0704200	7.392	7.787	5.01	5.76	3.953	2.576	4.108	3.001	3.525	4.003	2.471	3.645
Os01g0706900	5.248	5.059	5.231	2.121	2.284	2.094	2.718	3	2.367	1.556	0.253	0.982
Os01g0717000	62.846	59.279	67.02	35.301	34.246	37.471	11.873	11.452	12.111	7.168	3.572	7.866
Os01g0718900	25.77	20.36	20.535	8.966	9.314	7.7	9.409	10.192	9.247	14.143	9.675	11.542
Os01g0732100	32.403	41.421	40.7	14.321	15.391	13.35	28.313	33.57	26.614	15.836	18.012	19.495
Os01g0743732	5.407	5.082	6.931	1.114	2.314	2.019	0.246	0.157	0.9	0.797	0.379	0.645
Os01g0752800	203.279	214.654	223.67	123.738	123.144	132.839	130.616	144.746	129.561	96.799	126.729	84.903
Os01g0757400	22.787	23.606	20.322	9.167	6.789	7.208	1.58	2.185	1.92	1.164	0.747	1.663
Os01g0757600	69.106	57.609	54.468	28.967	31.365	25.947	18.04	20.246	21.988	22.957	6.411	23.381
Os01g0759100	33.728	35.653	27.843	16.049	20.081	19.665	3.217	2.214	2.566	0.117	0.444	0.042
Os01g0761500	1.402	0.788	1.153	0.422	0.236	0.252	0.197	0.177	0.087	0.064	0	0
Os01g0764600	20.017	19.847	18.01	11.53	11.496	11.198	2.752	2.869	2.738	1.143	0.136	0.894
Os01g0766600	43.796	41.039	43.227	22.636	23.956	22.924	15.521	14.217	13.998	9.448	22.912	10.552
Os01g0768200	16.449	16.857	14.52	8.246	6.8	8.222	3.193	3.127	3.208	5.323	2.073	6.618
Os01g0771000	27.65	27.432	24.782	7.854	7.283	7.623	14.192	12.975	12.7	16.92	4.492	18.736
Os01g0801800	15.656	16.068	16.694	8.637	6.586	9.875	2.902	5.145	4.821	1.988	1.031	1.56
Os01g0819800	2.966	1.888	3.707	0.939	1.773	1.387	0.76	0.929	0.86	0.504	0.293	0.845
Os01g0825500	5.486	5.735	5.468	1.062	0.736	1.141	0.626	0.651	0.429	1.14	0	0.786
Os01g0827500	64.239	65.07	57.441	26.091	28.149	28.749	23.848	21.365	22.157	28.8	23.811	28.511
Os01g0835500	1.047	2.019	0.674	0.067	0.324	0.444	0.324	0.312	0.376	0.394	0.146	0.118
Os01g0838900	10.247	11.319	9.459	7.087	4.942	6.562	3.892	2.567	2.202	2.053	1.453	1.958
Os01g0847700	16.285	10.133	16.605	5.724	8.668	8.277	4.066	4.301	4.357	6.156	1.089	6.177
Os01g0859300	261.236	237.019	226.911	130.458	140.455	141.865	8.814	9.067	8.002	0.048	0	0
Os01g0866400	54.515	63.688	63.006	7.976	8.648	6.352	4.723	4.187	5.098	4.511	0.28	4.391
Os01g0867300	66.834	69.318	68.811	38.456	40.212	37.879	10.064	9.341	9.415	7.945	11.741	8.082
Os01g0876300	3.61	3.677	3.126	0.568	0.268	0.629	0.564	0.482	0.78	0.457	0	0.383
Os01g0880900	4.367	2.863	1.835	0.986	1.378	1.356	0.785	0.926	0.423	0.669	0.509	0.108
Os01g0893400	12.022	10.206	10.027	5.974	6.002	5.092	2.831	2.681	2.861	0.065	0	0.244
Os01g0895500	136.106	141.218	132.32	20.285	24.376	19.914	9.126	7.327	8.378	7.561	7.351	9.138
Os01g0898900	19.147	18.111	23.912	10.283	10.579	9.507	13.505	11.66	13.718	12.217	10.991	12.188
Os01g0911300	29.073	30.284	34.556	10.471	11.306	9.93	14.608	12.412	16.551	20.061	11.632	18.051
Os01g0916350	0.537	0.781	0.175	0.133	0.1	0.107	0.044	0.047	0.043	0.059	0.192	0.102
Os01g0919400	36.069	34.61	30.552	9.708	10.216	9.613	8.441	8.009	6.555	2.817	0.335	2.302
Os01g0922800	203.43	213.849	214.315	76.89	69.446	79.99	58.148	67.16	59.508	68.131	167.674	66.995
Os01g0924500	4.344	8.644	13.775	6.192	3.771	1.893	0.778	0.83	1.329	0	0.599	0
Os01g0926200	26.274	28.809	24.497	14.743	10.457	11.937	13.475	11.908	12.734	12.69	19.059	13.239
Os01g0931300	83.801	107.522	95.647	47.694	41.575	43.826	14.18	12.606	13.684	11.519	25.074	12.275
Os01g0939550	16.634	18.075	12.629	8.197	5.798	7.15	0.212	0.271	0.155	0.343	0	0
Os01g0944100	1.223	0.752	0.546	0.033	0	0.055	14.931	13.044	12.702	0	0	0.018
Os01g0960600	6.26	6.073	5.185	3.141	2.874	3.428	0.171	0.438	0.417	2.49	2.324	2.289
Os01g0962300	6.877	5.14	3.87	3.174	2.565	2.475	0	0.183	0.523	0	0	0
Os02g0110600	10.409	14.095	11.764	4.439	3.743	5.014	2.766	2.578	2.666	3.629	1.267	3.885
Os02g0113300	56.19	48.21	43.478	23.554	26.672	25.628	20.086	22.131	23.168	18.212	12.424	17.897
Os02g0113800	139.776	142.557	143.017	74.258	82.269	84.054	60.912	57.849	52.638	41.818	35.549	40.046
Os02g0125100	204.714	208.422	191.658	103.746	97.895	101.244	59.221	59.025	60.755	81.614	76.421	76.213
Os02g0125400	63.336	65.483	41.777	13.26	10.691	13.157	9.536	10.006	8.8	20.896	7.466	21.773
Os02g0125500	3.764	5.045	2.871	0.727	1.349	1.151	0.063	0	0	0	0	0
Os02g0126200	19.977	14.133	19.152	7.564	7.737	6.705	0	0	0.31	0.229	0.327	0
Os02g0128800	29.054	30.765	31.171	19.34	19.181	16.948	10.948	13.868	11.394	7.14	5.194	6.256
Os02g0129800	20.102	17.384	11.339	5.899	10.54	12.679	1.146	3.303	0.839	9.748	1.434	6.886
Os02g0141400	1.363	0.578	1.47	0.134	0.093	0.297	0.108	0.069	0.079	0.132	0	0.095
Os02g0141500	26.791	27.771	25.196	10.676	12.035	11.074	5.312	5.83	5.707	7.541	8.498	8.558
Os02g0149600	1.576	1.739	1.124	0.688	0.172	0.641	0	0.086	0	0	0.077	0
Os02g0151100	3.556	6.157	6.304	3.078	2.905	3.143	0.758	0.532	0.734	0.218	0.64	0.47
Os02g0151600	66.143	58.25	57.601	37.431	32.826	36.087	28.344	32.895	38.693	12.194	14.776	15.734
Os02g0155000	4.222	4.509	4.371	2.392	1.558	2.175	2.255	2.888	2.318	1.791	3.138	1.705
Os02g0158500	3.726	5.338	3.169	0.523	1.522	0.174	1.144	0.814	1.163	2.471	1.37	1.666
Os02g0169900	24.95	33.029	29.99	17.187	14.037	14.684	12.2	12.039	14.088	20.421	10.265	16.921
Os02g0170200	49.383	49.161	40.217	31.384	27.38	20.327	20.25	20.209	25.427	15.757	34.753	11.86
Os02g0174500	1.28	0.741	1.295	0.503	0.451	0.431	0.194	0.605	0.366	0.225	0.257	0.267
Os02g0175700	1.555	0.482	1.784	0.364	0.069	0.439	0.08	0.077	0.088	0	0	0.07
Os02g0176650	28.914	21.611	12.799	11.534	10.441	13.692	14.41	16.276	15.533	7.942	12.482	10.491
Os02g0178100	39.254	39.292	42.157	16.86	17.672	17.517	17.928	17.823	14.105	7.776	1.31	8.867
Os02g0189900	7.736	7.477	7.106	2.808	3.468	3.56	6.101	4.635	4.301	2.793	4.085	2.814
Os02g0190900	101.219	108.164	102.959	40.264	35.301	30.558	71.528	77.66	74.723	46.019	49.739	41.495
Os02g0197800	4.197	5.858	4.596	1.587	2.044	1.547	1.311	1.037	0.847	1.373	0.297	1.549
Os02g0198200	8.987	11.989	9.157	4.768	2.506	3.232	1.295	1.44	2.394	1.435	0.262	1.786
Os02g0205400	11.59	11.152	11.728	3.753	4.07	3.473	4.759	5.613	5.868	4.949	3.471	3.458
Os02g0207300	4.006	3.855	4.24	2.31	2.182	2.405	0.51	0.163	0.187	0.138	1.833	0.297
Os02g0207400	9.286	7.192	7.815	2.392	2.928	2.46	1.401	1.96	0.798	1.302	0.12	1.088
Os02g0209400	28.091	27.854	20.118	15.629	16.872	13.06	4.243	4.618	3.727	1.718	3.593	2.687
Os02g0215000	28.753	31.796	28.775	17.141	17.546	20.26	7.45	7.12	8.019	6.101	6.314	5.562
Os02g0215400	1.079	1.049	1.382	0.357	0.278	0.272	0.407	0.382	0.596	0.352	0.836	0.166
Os02g0218300	17.883	15.732	17.031	4.348	4.517	4.103	7.172	5.01	5.633	6.283	3.916	6.38
Os02g0220400	6.895	8.614	11.179	3.99	4.357	4.194	0.932	1.233	1.501	2.818	0.574	1.954
Os02g0226500	3.947	5.228	3.106	0.248	0.258	0.413	2.112	0.676	0.552	1.71	0.929	0.922
Os02g0234051	8.531	8.974	7.296	1.167	0.606	1.293	0	0	0	0	0	0
Os02g0234400	0.86	2.19	2.353	0.145	0.151	0.856	0	0.113	0.043	0.475	0.452	0.256
Os02g0240300	2.466	1.795	4.085	0.499	0.461	0.553	1.413	1.508	1.528	0.327	0	0.294
Os02g0244100	88.358	79.279	83.896	43.008	42.959	47.694	18.025	18.425	18.488	25.933	36.667	20.663
Os02g0244700	4.116	5.071	4.883	1.557	1.054	1.841	2.189	2.667	2.147	1.859	2.978	2.506
Os02g0249700	5.156	2.531	5.146	1.759	1.421	1.083	0.653	0.608	0.739	0.721	1.279	0.881
Os02g0260000	5.929	21.896	11.664	0.777	1.615	1.894	0	0	0.138	0	0	0
Os02g0261100	20.501	19.542	24.081	6.977	5.289	5.119	3.207	3.74	4.025	8.254	6.084	8.004
Os02g0269650	7.818	8.684	7.233	0.523	0.679	1.739	0	0.102	0	1.287	2.324	1.388
Os02g0298100	7.516	7.338	7.16	2.965	3.884	3.996	2.867	2.717	2.586	4.272	3.037	3.527
Os02g0319300	52.953	54.898	43.666	23.953	16.717	18.646	14.026	14.045	14.966	26.463	23.321	23.073
Os02g0321800	20.525	25.316	26.158	15.417	14.174	14.555	7.649	8.107	6.855	8.935	9.68	8.296
Os02g0323000	1.208	0.513	1.007	0.369	0.247	0.263	0.128	0.123	0.141	0	0	0
Os02g0463500	0.57	2.499	2.425	0.747	0.827	0.993	0.847	1.2	1.638	0	0	0
Os02g0470400	25.121	27.546	25.418	7.233	9.069	7.683	18.967	16.257	20.896	14.035	15.676	12.706
Os02g0480800	7.405	2.161	6.868	1.941	2.269	4.032	0	0	0	0	0	0
Os02g0483500	26.753	26.363	27.958	7.118	7.272	9.542	7.356	7.127	6.995	5.416	2.06	5.175
Os02g0489400	371.767	390.313	394.895	196.645	205.209	199.607	167.236	170.873	155.832	162.082	80.906	161.965
Os02g0491400	110.776	109.899	107.442	23.17	23.614	22.426	19.926	19.616	20.632	43.999	33.066	43.084
Os02g0503800	3.614	2.832	6.621	0.875	1.022	0.242	0	0	0	0	0	0
Os02g0510300	73.608	75.798	72.565	38.346	40.488	41.561	51.34	53.19	53.338	35.82	47.444	35.372
Os02g0520750	98.751	104.245	84.107	31.879	29.22	28.376	14.528	14.178	17.458	35.051	41.078	32.825
Os02g0525600	190.462	210.576	215.956	96.467	94.178	92.639	70.926	84.968	67.148	84.503	132.423	87.948
Os02g0526400	28.898	31.627	32.609	8.378	8.323	9.051	6.615	5.763	6.752	9.143	7.738	10.419
Os02g0527200	3.566	4.541	3.856	1.745	2.525	0.898	8.78	7.561	6.484	1.165	0	1.521
Os02g0535700	4.751	5.967	5.889	3.228	2.878	2.337	2.13	1.799	1.401	2.4	2.567	2.589
Os02g0539900	5.647	4.611	5.132	1.525	1.655	1.465	0.041	0	0	0	0	0
Os02g0541700	183.381	210.643	203.773	90.039	99.282	97.584	90.423	98.694	94.824	107.784	113.046	97.117
Os02g0566900	46.502	35.985	32.591	16.128	15.586	19.012	25.741	31.287	24.35	11.714	25.87	17.613
Os02g0576700	185.349	203.115	187.707	108.456	112.673	101.76	106.995	110.119	110.208	98.363	75.343	88.43
Os02g0586500	39.374	41.546	35.16	20.897	17.377	17.758	26.418	28.753	21.497	18.065	13.029	16.314
Os02g0596200	1.654	1.382	2.141	0.041	0.38	0.225	0	0.063	0.036	0.28	0.152	0.604
Os02g0597000	61.459	62.477	59.1	24.983	22.874	25.453	30.058	31.229	29.615	25.984	42.843	30.673
Os02g0597300	1.682	1.549	1.741	1.322	0.438	0.655	0.137	0.285	0.1	0.194	0.079	0.119
Os02g0602300	34.364	41.802	38.995	14.988	8.738	10.162	15.924	15.729	13.33	9.903	14.52	9.544
Os02g0612000	78.164	98.378	100.241	48.616	49.157	57.389	27.359	22.213	23.09	61.934	38.184	51.042
Os02g0612900	775.32	790.064	691.039	249.624	220.929	225.207	21.36	25.847	20.745	171.282	85.115	158.504
Os02g0617900	103.068	92.843	69.998	47.172	61.731	47.934	38.306	36.082	45.892	33.841	23.887	38.997
Os02g0620200	123.895	116.731	92.317	55.28	60.84	59.504	30.784	33.192	23.239	5.683	3.684	4.459
Os02g0621500	83.3	81.287	82.473	43.828	45.798	39.654	26.697	30.763	27.19	26.247	41.79	25.366
Os02g0622300	5.669	9.024	8.804	3.789	4.168	3.581	2.978	2.514	1.586	1.425	5.941	2.839
Os02g0644100	235.967	265.805	262.189	92.171	88.984	86.935	72.263	76.16	70.808	140.725	121.034	143.367
Os02g0654500	122.419	135.262	132.399	74.876	61.484	74.072	28.466	33.443	31.981	29.144	24.944	25.914
Os02g0669366	51.045	45.762	55.719	21.793	33.668	26.327	7.686	8.147	8.065	10.304	1.578	11.564
Os02g0671100	53.49	50.203	53.984	25.138	29.249	26.057	12.961	14.686	11.178	17.53	47.491	16.184
Os02g0693000	70.818	78.04	71.471	33.401	32.335	38.565	34.15	35.298	29.943	25.811	13.334	27.419
Os02g0698100	14.801	12.64	12.649	5.496	8.589	8.802	7.238	6.826	5.751	7.997	5.616	9.166
Os02g0699600	627.242	609.777	561.133	301.587	302.246	322.989	309.368	341.261	294.361	308.532	251.786	293.939
Os02g0710900	0.953	1.179	0.79	0.664	0.467	0.593	0.494	0.55	0.629	0.527	0.521	0.273
Os02g0714100	61.492	63.526	59.16	16.664	14.685	18.903	25.484	27.003	28.185	37.177	36.923	36.054
Os02g0720400	4.025	5.126	6.433	0.826	1.358	2.135	0.836	0.428	1.469	0	0	0
Os02g0727100	0.586	2.525	1.82	0.78	0.663	0.707	0.129	0.303	0.315	0.139	0.033	0.075
Os02g0733200	23.327	27.965	29.407	14.737	14.911	12.586	5.221	7.343	6.348	5.814	6.461	6.191
Os02g0733500	4.534	2.474	2.682	1.019	1.134	1.612	0.088	0.226	0.259	0.358	0	0.232
Os02g0733900	3.475	8.297	3.448	1.936	1.893	2.271	0.277	0.089	0	1.232	0	0.725
Os02g0734800	48.897	60.111	48.791	23.312	23.1	24.425	8.08	8.82	7.944	10.905	15.286	14.656
Os02g0742500	176.255	159.01	173.763	86.9	69.063	70.648	60.169	53.903	66.078	49.474	120.388	59.483
Os02g0765900	2.581	1.455	3.242	1.031	0.415	0.737	1.455	1.837	1.184	0	0	0
Os02g0766700	29.388	31.347	25.141	2.476	3.975	3.284	6.243	6.478	6.139	7.012	7.298	6.967
Os02g0769100	8.726	3.065	4.985	2.287	1.639	1.398	1.82	2.025	1.193	2.095	0.443	1.59
Os02g0771200	134.531	126.125	108.493	59.105	58.308	61.735	32.361	37.859	29.957	21.409	20.186	18.592
Os02g0773400	4.29	4.511	5.114	1.38	1.487	1.161	0.652	0.557	0.705	0.478	0.263	0.515
Os02g0775200	26.439	24.862	25.148	14.897	12.2	13.72	10.657	9.703	11.826	12.496	4.744	13.578
Os02g0780550	5.691	7.693	8.793	2.961	2.539	3.013	4.307	5.061	5.144	3.217	4.733	2.156
Os02g0788400	436.484	434.623	407.46	246.586	230.606	246.932	114.601	131.546	116.048	123.565	109.918	116.081
Os02g0790500	206.737	223.919	219.662	115.509	116.606	121.515	58.264	55.136	51.575	36.853	65.272	38.09
Os02g0805600	103.723	94.996	91.386	27.026	31.065	29.584	28.083	28.83	27.897	38.224	40.757	39.048
Os02g0823300	33.003	31.205	34.418	6.635	5.671	5.527	5.888	6.881	6.194	7.337	3.675	6.892
Os02g0827300	286.355	286.034	307.515	164.589	159.167	161.66	99.823	110.421	109.102	107.993	306.263	102.643
Os03g0100200	253.271	278.42	237.949	44.58	40.979	39.653	17.862	15.854	17.09	99.799	21.538	104.527
Os03g0107800	55.361	53.01	70.488	27.053	38.143	31.36	31.205	36.072	37.202	17.891	42.843	20.266
Os03g0126000	30.414	23.833	27.208	14.205	15.557	11.994	8.887	10.949	10.312	11.785	3.641	9.989
Os03g0129900	445.247	454.686	438.131	184.352	176.611	190.804	299.762	349.455	291.759	265.062	254.637	231.319
Os03g0137350	11.04	8.569	5.987	4.217	4.552	5.405	2.913	3.987	3.088	3.66	4.021	3.773
Os03g0139100	780.433	872.77	812.329	465.141	430.173	442.796	358.376	442.981	401.541	333.357	218.463	312.254
Os03g0145600	9.861	7.644	5.708	1.349	1.551	1.281	1.346	1.199	1.328	3.032	1.126	2.198
Os03g0148000	11.299	13.324	10.949	1.838	0.773	1.552	0.213	0.136	0.272	0.258	0.041	0.046
Os03g0152000	40.779	42.097	39.642	26.487	23.804	21.644	7.85	9.177	7.75	23.31	19.232	25.095
Os03g0152400	9.062	12.584	13.484	3.223	2.158	2.341	2.001	1.978	2.548	3.17	2.378	3.23
Os03g0154000	8.446	7.243	3.331	2.214	2.816	4.055	0.549	0.281	0.281	0.178	0	0.288
Os03g0158600	34.977	47.772	55.343	26.286	30.534	28.264	8.757	8.713	7.694	5.237	4.564	8.475
Os03g0167200	7.252	7.388	5.399	1.494	2.003	2.257	1.715	1.964	2.391	0.534	0.813	0.865
Os03g0170900	239.793	235.739	219.326	80.356	78.328	73.389	173.427	155.047	159.952	10.036	14.594	8.615
Os03g0171900	57.289	56.29	52.006	5.01	4.536	6.038	21.01	21.667	21.554	16.815	10.447	16.308
Os03g0173900	15.81	21.434	18.133	5.627	4.454	3.741	10.806	9.254	10.581	9.331	12.029	9.953
Os03g0174800	136.967	155.008	142.002	42.236	38.64	44.206	26.185	24.098	21.966	22.571	24.33	20.085
Os03g0178500	10.418	8.899	10.25	1.883	2.115	2.142	0.989	1.108	2.082	4.705	1.237	5.022
Os03g0184300	1.602	1.47	1.311	0.439	0.548	0.292	0.534	0.524	0.287	0.49	0	0.435
Os03g0184600	18.135	14.803	15.245	8.817	8.484	6.708	7.206	6.352	8.311	5.635	3.8	5.735
Os03g0185200	2.601	2.679	2.732	1.504	1.5	1.233	1.133	1.076	1.739	0.414	0.872	0.702
Os03g0186600	3.377	3.57	4.486	2.555	2.134	1.721	1.461	2.377	2.629	2.07	0.703	0.425
Os03g0186950	40.615	38.091	36.844	19.265	17.486	15.166	12.07	10.725	9.108	13.365	24.371	9.254
Os03g0190900	31.178	33.834	32.737	13.338	14.858	13.198	12.784	13.103	15.462	12.249	12.259	12.764
Os03g0192400	151.71	158.062	140.949	67.731	61.32	68.913	120.454	131.931	123.819	74.248	50.718	72.192
Os03g0196400	75.415	86.549	65.698	7.829	8.894	7.051	15.462	15.201	10.168	11.413	2.844	12.014
Os03g0197100	0.928	0.69	1.242	0.03	0.095	0.067	0.222	0.592	0.271	0.09	0	0.484
Os03g0200200	2.505	2.53	4.651	0.679	1.129	1.054	1.155	1.057	1.39	1.871	0.445	1.514
Os03g0201500	3.724	4.886	4.09	1.095	0.891	0.721	0.575	0.529	0.21	0.087	0	0.063
Os03g0201600	8.359	11.143	8.7	6.573	5.549	4.362	1.04	1.225	1.979	1.347	1.025	1.199
Os03g0206400	23.553	27.79	30.448	1.046	1.739	1.971	21.61	23.115	11.54	10.397	7.145	8.107
Os03g0209000	112.382	99.773	87.554	42.73	38.331	45.647	17.892	17.582	16.731	37.156	15.685	33.12
Os03g0210350	10.647	5.991	5.384	5.452	4.248	1.51	0.473	0.151	0.173	0	0	0
Os03g0216400	1.755	1.655	1.413	1.022	0.425	0.623	0.248	0.557	0.773	0.302	0.287	0.922
Os03g0226400	5.883	6.858	4.89	0.847	1.929	1.444	1.266	1.242	1.68	1.154	0.244	2.351
Os03g0240700	248.473	290.537	282.124	141.57	129.661	146.481	52.862	54.108	51.37	83.914	73.158	76.748
Os03g0241600	23.143	21.903	22.892	6.419	5.57	5.995	10.785	10.75	9.055	8.951	6.739	7.543
Os03g0243700	1.698	1.39	1.382	0.286	0.446	0.264	0.348	0.111	0	0.282	0	0.456
Os03g0244950	121.451	96.794	110.529	35.732	37.398	42.093	35.015	25.313	29.298	13.982	1.615	13.251
Os03g0251000	8.621	8.566	10.692	5.215	3.87	6.604	4.797	3.998	4.307	4.544	0.836	5.614
Os03g0265600	137.989	153.702	141.486	58.335	54.905	52.849	93.458	89.076	86.028	16.751	21.279	20.956
Os03g0271300	4.847	3.324	3.957	1.979	2.209	1.624	0.223	0.456	0.326	0.325	0.103	0.194
Os03g0276500	1800.17	1874.26	1607	961.147	979.411	1027.58	153.464	144.968	134.833	787.868	282.222	779.294
Os03g0278800	136.592	151.585	135.116	44.881	46.626	40.989	10.835	9.348	9.519	10.991	7.903	10.861
Os03g0281000	50.258	52.378	49.242	18.229	15.945	16.86	34.901	34.468	35.266	17.752	23.148	18.095
Os03g0283900	5.26	5.55	2.749	1.694	1.842	1.484	1.866	2.237	2.137	0.814	0.7	0.669
Os03g0288700	59.636	73.623	56.392	24.394	22.665	28.17	19.893	17.548	17.315	33.009	17.191	36.826
Os03g0300500	1.663	1.27	1.119	0.49	0.611	0.616	0	0.051	0	0	0	0
Os03g0310633	18.61	15.174	18.021	12.319	7.547	9.216	2.558	2.866	1.124	1.45	0.098	1.676
Os03g0310701	10.547	5.068	8.653	2.347	2.439	3.641	0	0	0	0	0	0
Os03g0330200	68.09	79.551	63.559	21.848	26.908	23.578	0.689	0.631	1.154	0.478	3.45	0.344
Os03g0337700	21.68	22.741	24.653	14.506	14.59	12.743	9.688	9.754	10.485	7.163	6.594	10.181
Os03g0348500	8.203	15.887	11.501	0.941	4.468	2.68	6.04	5.122	3.466	3.041	3.268	1.569
Os03g0351100	145.906	134.096	130.405	83.188	80.815	84.196	15.3	15.297	16.188	40.052	19.686	37.969
Os03g0371000	5.724	3.55	4.793	2.075	0.651	1.648	0.428	0.244	0.453	0	0	0
Os03g0398600	76.887	81.192	75.132	14.491	17.852	14.848	14.02	12.069	11.006	21.13	23.327	20.89
Os03g0408300	869.934	934.967	850.431	361.423	383.485	398.47	440.63	537.508	438.831	426.565	212.365	427.458
Os03g0428800	318.225	344.144	304.643	179.1	169.337	172.615	260.864	289.042	259.787	119.691	264.093	117.002
Os03g0572900	20.506	23.68	24.62	7.044	6.426	6.655	8.209	7.509	7.059	13.858	1.605	12.218
Os03g0577000	728.323	750.412	737.506	335.124	340.272	321.499	330.354	373.135	337.856	375.07	322.477	350.815
Os03g0583800	231.913	242.176	233.781	50.68	47.435	43.856	96.806	104.322	96.442	111.873	93.81	97.977
Os03g0609500	8.053	7.842	5.804	3.663	3.547	4.265	0.905	1.304	1.546	0.122	0	0.198
Os03g0622300	11.117	12.841	9.285	4.387	4.727	4.789	5.803	5.536	5.26	4.572	2.918	3.69
Os03g0625300	2.872	3.868	2.631	0.13	0.045	0	0	0	0.039	0	0	0
Os03g0639300	3.798	3.121	4.144	0.385	0.534	0.498	0.234	0.1	0.171	0.158	0	0.136
Os03g0643100	1.94	2.919	3.712	0.462	0.528	0.768	0.056	0.036	0	0	0	0
Os03g0650800	69.068	68.972	62.263	41.499	39.749	41.382	20.552	20.005	18.616	25.571	34.036	25.263
Os03g0663400	443.765	323.228	369.426	28.783	32.774	40.719	57.779	69.628	49.316	6.479	9.353	7.938
Os03g0668900	50.75	55.925	43.683	22.552	23.122	28.847	15.275	15.934	14.386	8.305	3.479	8.207
Os03g0685600	43.742	50.2	46.687	22.083	24.353	24.656	12.536	13.906	13.446	12.95	9.095	13.34
Os03g0696300	6.766	12.301	12.536	2.66	4.473	4.577	5.528	5.173	6.227	6.13	1.506	6.018
Os03g0704100	11.763	10.298	11.671	2.955	4.271	4.626	2.341	2.348	3.199	3.16	0.481	1.5
Os03g0718800	76.412	86.739	67.016	19.479	20.236	17.51	0.223	1.858	1.798	0.904	1.719	0.195
Os03g0722500	4.628	4.174	4.842	1.137	0.866	0.966	0.783	0.413	0.438	1.081	0.603	0.885
Os03g0724100	3.594	6.074	1.962	1.696	1.014	1.537	1.623	1.599	1.279	0.303	0.673	0.218
Os03g0728800	32.604	34.203	32.182	18.938	19.364	17.403	11.557	13.497	12.08	15.392	16.285	15.97
Os03g0729000	14.343	11.934	12.573	2.906	2.84	2.377	0.841	1.507	0.8	0.34	0.129	0.367
Os03g0731025	2.684	1.548	1.521	1.235	1.076	0.971	0.532	0.712	0.921	0.744	0.782	1.437
Os03g0745550	19.884	18.56	18.088	10.475	11.75	10.008	9.036	9.387	9.316	0.373	0	0.564
Os03g0776900	245.922	237.606	227.374	134.797	141.485	152.218	6.405	4.952	6.812	2.936	0	0.739
Os03g0777000	2.732	1.976	1.157	0.586	0.71	1.136	0.356	0.911	0.217	0.48	0.274	0.052
Os03g0782500	19.147	21.888	22.166	7.084	6.612	6.673	13.385	13.122	12.752	1.683	0.192	1.525
Os03g0786100	45.504	44.508	41.138	5.316	7.543	9.242	6.247	4.303	3.574	8.843	2.749	8.072
Os03g0787300	743.903	772.635	666.396	184.578	193.363	195.347	37.709	32.4	32.642	70.514	38.132	67.108
Os03g0787400	63.771	70.247	44.55	31.408	39.66	36.53	0.422	0.405	2.932	0	0.974	0.368
Os03g0808300	75.153	87.335	83.222	16.108	14.022	18.586	7.287	5.012	6.57	23.003	25.559	25.701
Os03g0809900	52.189	60.21	46.645	32.552	30.393	30.393	8.181	9.167	7.799	11.387	30.97	13.029
Os03g0812300	3.442	3.601	3.182	1.353	2.511	1.285	1.174	0.827	1.032	0.666	0.271	0.513
Os03g0820300	602.136	554.429	498.294	150.294	145.092	167.594	8.121	9.334	6.447	4.833	2.787	4.958
Os03g0828800	1.632	1.412	1.913	0.799	1.107	0.322	4.237	4.465	3.899	0.882	1.291	0.694
Os03g0833700	96.32	103.264	103.108	53.403	56.384	58.051	41.129	42.5	42.924	40.166	46.684	40.119
Os03g0843000	23.165	31.196	31.059	5.111	7.216	4.792	0.318	0	0	0.774	0.858	0
Os03g0843500	67.784	71.715	70	35.491	38.152	37.744	39.916	42.313	47.918	27.768	39.473	27.775
Os03g0845700	60.673	67.126	61.603	15.596	20.68	20.009	14.334	10.375	15.24	11.103	11.324	11.325
Os03g0852700	2.957	2.032	3.263	0.826	1.431	0.949	1.933	0.833	1.089	1.776	1.259	1.396
Os03g0855700	4.19	5.06	2.655	0.767	1.357	1.668	0.069	0.066	0.025	0	0	0
Os03g0860000	18.31	20.584	20.456	9.299	10.72	8.564	3.384	3.143	3.664	7.603	8.403	7.828
Os04g0197200	2.445	3.056	1.172	0.961	1.739	0.552	0.779	0.36	0.285	0.07	0.233	0.113
Os04g0206600	2.036	2.592	1.863	0.856	0.425	0.124	0.271	0.145	0.497	0	0.07	0
Os04g0206700	4.138	5.527	4.703	2.262	2.309	2.638	0	0	0	0.547	0.52	0.337
Os04g0290000	2.044	1.208	2.116	0	0.179	0.064	0.07	0.179	0.102	0.226	0.054	0.122
Os04g0305700	3.722	3.817	5.105	0.532	0.711	0.379	0.416	0.591	0.203	0.598	0.356	0.565
Os04g0307200	171.523	175.279	178.377	94.81	101.05	97.447	60.206	60.226	54.476	65.12	120.645	63.791
Os04g0316800	3.317	3.632	3.022	1.304	1.03	1.329	2.408	1.866	1.856	0.667	0	0.332
Os04g0337500	5.545	6.831	5.492	1.754	1.428	1.523	0.921	1.143	0.927	1.026	0	1.107
Os04g0348100	23.178	28.475	19.265	14.312	12.935	14.008	7.562	9.484	11.872	11.238	5.222	10.421
Os04g0352200	3.603	5.862	8.703	4.092	3.924	2.965	0.765	1.714	0.84	0.929	0.515	0.251
Os04g0372700	360.628	332.772	304.407	100.243	90.662	96.693	1.933	1.333	1.415	0.722	0	1.299
Os04g0372800	125.684	125.801	104.426	68.832	71.959	73.34	46.593	48.532	44.593	30.903	27.387	36.063
Os04g0381100	11.052	7.861	9.386	3.836	4.832	5.153	2.227	2.482	1.751	2.004	1.143	1.837
Os04g0395700	49.238	53.356	37.616	19.256	22.749	18.716	15.031	19.573	14.899	13.54	7.867	13.279
Os04g0397400	98.551	134.323	132.543	60.364	59.07	57.173	16.084	17.266	22.167	12.259	49.354	18.185
Os04g0402200	0.77	0.7	0.768	0	0.112	0.096	0.026	0.034	0.019	0.064	0.04	0.161
Os04g0431300	65.63	63.258	53.984	19.482	18.438	17.743	34.444	38.477	32.293	21.07	21.845	22.19
Os04g0434500	8.1	10.132	10.909	3.72	2.635	2.123	1.506	3.376	3.108	2.052	0.58	1.316
Os04g0439100	34.505	39.022	34.576	9.51	10.097	10.208	17.869	17.78	19.073	5.871	5.516	6.259
Os04g0448300	1.268	1.925	2.575	1.649	0.996	0.85	0.419	0.239	0.409	0.302	0.036	0.977
Os04g0448900	22.955	25.868	20.63	5.834	5.934	7.818	6.864	5.203	5.922	8.954	9.513	9.951
Os04g0448950	9.866	11.18	9.09	5.125	4.437	7.255	4.237	3.654	3.292	2.311	1.398	3.021
Os04g0450300	16.578	15.016	19.199	5.241	6.004	6.031	3.918	5.749	3.466	5.024	4.714	6.775
Os04g0451000	1.3	1.04	0.783	0.476	0.469	0.448	0	0.111	0.042	0.047	0	0
Os04g0503100	13.337	12.944	13.361	3.969	5.477	5.591	2.548	2.469	3.882	4.685	2.439	4.633
Os04g0522800	3.618	4.328	5.108	0.776	1.971	0.669	1.152	0.604	0.843	0.17	0.323	0.091
Os04g0524950	11.745	8.265	7.68	1.701	2.02	2.693	2.953	5.861	3.026	2.63	6.82	3.353
Os04g0527300	3.475	7.744	7.395	0.455	0.079	0.168	0.369	0.059	0	0	0	0
Os04g0531900	174.79	163.972	157.491	59.6	60.168	62.13	3.259	2.087	2.667	9.418	1.378	6.922
Os04g0533900	10.992	13.202	10.334	6.471	6.868	6.652	3.292	4.088	2.701	0.115	0.437	0.074
Os04g0566000	46.267	60.252	51.838	33.395	28.376	34.717	21.159	22.688	22.825	22.103	15.906	20.455
Os04g0576800	27.788	29.23	22.913	6.505	5.471	6.396	10.023	8.433	8.265	5.513	4.003	7.77
Os04g0578200	39.03	45.243	37.329	8.327	8.15	9.15	6.186	6.316	5.202	16.721	8.303	18.696
Os04g0587300	3.695	4.257	5.83	0.876	0.671	1.329	1.849	0.682	1.149	0	0	0
Os04g0587400	51.143	52.965	45.851	21.772	20.106	20.717	30.121	31.438	27.566	2.231	1.933	2.032
Os04g0589900	28.223	27.492	25.141	14.543	15.7	13.521	9.755	10.131	9.335	5.132	1.567	5.1
Os04g0603900	6.497	2.418	9.521	0.472	2.94	2.526	0.477	0.856	0.419	2.32	0.588	3.17
Os04g0614500	2.791	1.864	3.979	1.007	0.785	0.797	0.087	0	0.096	0	0	0
Os04g0615800	12.153	6.723	7.065	3.408	4.761	4.383	0	0.274	0.871	0	0.183	0.083
Os04g0620800	8.507	12.264	12.631	3.661	4.328	3.636	3.527	3.436	4.94	2.608	2.833	2.813
Os04g0630700	7.698	10.277	9.898	4.003	6.492	5.193	0	0	0	1.921	1.552	2.072
Os04g0630800	18.22	17.289	19.593	5.753	6.782	9.317	1.277	0.904	1.427	2.558	9.52	2.348
Os04g0632200	18.35	20.67	12.057	3.607	5.189	7.84	0.674	0.432	1.111	0.273	0.649	0.442
Os04g0640600	17.642	16.37	17.94	10	8.191	10.106	5.039	6.132	5.131	4.432	6.757	4.227
Os04g0648700	18.213	17.237	22.642	9.014	5.975	7.015	1.646	1.699	2.066	8.704	8.896	8.04
Os04g0651000	4.984	5.696	6.087	1.558	1.305	0.891	0.366	0.156	0.089	0	0	0
Os04g0657500	3.259	2.168	3.223	0.841	0.676	0.848	1.905	1.16	0.816	0.978	0.107	0.528
Os04g0661600	131.671	144.505	134.703	52.804	52.624	56.187	80.022	82.922	78.218	42.412	59.869	45.968
Os04g0663700	5.837	8.808	4.554	1.666	1.535	1.533	2.521	1.614	2.321	3.835	1.941	4.304
Os04g0669800	35.234	37.411	36.693	14.541	12.63	14.186	11.726	9.519	9.735	3.854	5.931	3.858
Os04g0674600	4.305	2.811	2.59	0.665	0.751	1.314	1.09	0.833	1.081	0.228	0.027	0.092
Os04g0676000	10.265	10.319	5.221	1.841	2.354	2.981	3.096	3.635	3.904	6.687	3.179	4.358
Os04g0676100	46.06	54.162	45.635	15.684	14.584	14.305	12.105	11.727	10.173	29.493	14.669	26.3
Os04g0677033	29.758	36.652	25.591	11.765	10.761	13.885	18.951	19.196	16.263	20.756	10.286	19.406
Os04g0679800	25.61	30.465	27.022	3.763	3.465	3.837	8.207	6.618	6.769	4.08	3.679	5.944
Os04g0685151	11.902	6.778	10.027	2.325	2.235	2.77	1.836	0.588	0.724	1.144	0.761	2.53
Os04g0686500	3.082	2.91	2.581	0.871	1.132	0.875	0.595	0.36	0.436	0.241	0	0.173
Os05g0104600	21.021	20.566	16.367	3.024	5.026	6.478	2.612	2.822	1.255	0.066	0	0
Os05g0107101	4.532	4.44	5.505	2.125	2.563	1.291	1.665	2.612	1.646	0.27	0	0
Os05g0115100	15.318	17.981	17.499	7.335	6.187	7.531	5.15	4.685	4.758	4.932	1.416	5.249
Os05g0120100	108.777	123.663	125.617	76.568	68.411	67.88	52.56	49.28	53.82	61.933	69.7	58.721
Os05g0132400	53.637	50.686	52.283	15.15	15.6	16.194	30.888	34.053	35.198	18.12	27.839	18.486
Os05g0138300	1105.88	1165.4	1129.51	440.969	384.575	429.616	171.173	167.024	167.077	441.318	601.835	431.112
Os05g0141400	32.685	30.818	30.327	16.433	20.064	18.052	11.858	11.58	14.99	9.879	10.378	9.465
Os05g0145000	55.364	50.153	64.459	23.576	24.1	25.935	21.747	23.665	21.042	25.341	46.261	24.038
Os05g0169900	1.213	1.343	0.328	0.041	0.043	0.046	0.151	0	0.148	0.082	0.078	0.044
Os05g0170200	84.455	91.463	82.187	32.719	38.045	36.646	19.711	21.656	15.851	13.956	25.045	13.268
Os05g0170950	17.7	17.804	18.48	6.082	2.916	7.128	3.268	2.638	3.433	6.328	9.189	7.448
Os05g0176000	67.172	63.017	61.239	31.32	34.481	37.551	18.242	15.998	20.215	11.209	3.279	12.216
Os05g0214232	4.026	4.85	4.281	0.685	1.156	0.758	0	0.067	0.152	0.168	0.48	0
Os05g0215300	1.789	1.519	3.255	1.279	0.974	1.653	0.673	0.199	0.569	0.042	0	0
Os05g0220600	22.493	23.98	15.909	8.896	7.692	6.438	7.808	5.279	7.637	11.684	7.646	11.787
Os05g0245700	2.223	3.248	2	1.433	1.31	1.333	0.975	0.981	1.147	0.677	1.126	0.699
Os05g0247100	18.054	19.115	19.253	6.062	5.635	3.299	3.165	1.82	1.277	2.615	0	2.257
Os05g0272900	44.66	44.494	45.52	23.474	21.488	23.522	14.294	13.399	11.598	21.302	12.367	16.479
Os05g0289100	2.142	3.986	3.327	0	0	0.072	0	0	0	0	0	0
Os05g0296600	30.366	20.766	20.668	11.276	11.026	9.799	9.132	8.083	13.765	16.095	5.79	11.732
Os05g0297300	1.456	1.215	1.196	0.039	0.328	0.262	0	0	0	0	0	0
Os05g0303000	211.369	229.141	211.935	37.154	37.788	40.494	27.964	30.584	25.1	115.788	46.386	115.574
Os05g0314100	179.352	180.339	167.853	99.797	88.573	89.752	91.791	104.778	94.208	90.971	56.612	94.362
Os05g0349400	12.364	9.136	9.483	1.08	1.372	2.261	0	0	0	0.59	1.123	1.019
Os05g0350500	147.141	170.335	155.126	78.485	77.694	75.411	69.607	72.253	74.927	67.709	53.503	67.948
Os05g0357525	3.336	6.196	2.447	0.765	0.568	1.453	0.133	0	0.875	0.43	1.738	1.508
Os05g0362300	50.195	36.678	38.273	9.739	9.658	9.237	9.859	8.378	6.562	5.661	4.002	6.969
Os05g0363600	24.763	39.807	27.796	16.87	16.525	13.565	13.116	18.221	14.146	8.156	10.098	7.878
Os05g0365000	24.959	21.421	23.249	5.168	8.182	6.34	2.915	4.259	3.119	4.6	0.115	4.114
Os05g0370700	25.284	20.161	22.163	12.07	10.295	13.866	15.51	17.491	13.107	0	0	0
Os05g0381500	19.868	19.261	18.822	6.668	4.726	6.042	2.78	4.109	3.442	14.786	6.342	12.713
Os05g0389000	14.69	14.309	18.732	7.742	7.875	6.467	12.752	14.187	12.437	8.054	5.573	6.969
Os05g0392000	62.688	55.995	67.343	34.683	43.943	33.867	34.754	35.061	29.381	24.702	29.454	27.523
Os05g0392700	151.644	157.508	158.588	75.249	65.609	70.445	76.008	80.541	79.68	35.047	77.992	35.259
Os05g0393900	1.33	2.32	1.377	1.007	0.925	0.772	0.282	0.542	0.723	0.533	0.072	0.493
Os05g0400800	28.614	27.873	29.216	17.213	16.321	18.785	16.375	15.687	18.214	10.252	14.838	9.739
Os05g0407100	92.003	101.03	71.924	21.822	29.822	25.152	5.159	6.949	6.773	39.62	9.04	40.1
Os05g0410500	1.192	1.843	1.146	0.77	1.008	0.556	1.016	0.443	0.357	0.823	0.657	0.462
Os05g0411300	110.723	113.562	122.267	70.186	72.597	68.72	39.904	38.554	36.847	23.106	47.584	24.217
Os05g0429000	56.993	62.742	60.45	33.583	32.807	31.73	17.793	14.825	17.842	24.877	14.05	25.509
Os05g0435300	24.425	20.367	21.052	6.922	6.077	7.886	0	0	0.434	0	0.091	0.724
Os05g0439300	3.688	3.598	1.537	0.866	2.074	2.253	1.601	0.908	0.904	0.333	1.268	0.2
Os05g0457200	1.592	0.85	1.755	0.121	0.294	0	0	0	0.072	0	0	0
Os05g0459200	2.812	5.967	5.337	2.211	0.957	1.021	0.224	0.43	0	0.363	0	0
Os05g0460475	10.318	9.336	3.655	1.708	1.109	3.076	0.259	0.332	0.38	2.1	1.598	0.227
Os05g0460700	25.174	25.404	16.229	6.817	8.828	6.622	8.054	8.353	4.817	4.134	5.24	2.279
Os05g0463800	81.554	91.467	78.852	47.723	44.998	46.197	48.004	49.275	44.378	32.285	46.095	31.513
Os05g0468700	6.372	9.136	7.382	4.31	4.041	4.232	1.873	2.071	1.745	1.379	0.59	1.302
Os05g0470900	3.084	1.964	2.839	1.258	0.513	0.746	0.109	0.314	0.24	0.221	0	0.286
Os05g0495000	6.18	6.394	5.998	2.025	2.84	1.57	2.583	1.339	1.846	2.39	1.089	2.955
Os05g0499600	13.478	18.164	15.583	4.372	6.641	5.712	5.761	5.389	4.841	6.45	7.444	7.572
Os05g0508300	44.195	41.398	45.485	16.583	18.017	16.192	22.368	20.959	21.569	17.4	18.547	15.435
Os05g0517800	64.76	62.756	70.423	33.31	38.099	42.763	29.18	45.838	28.2	19.377	24.264	27.532
Os05g0520300	13.917	16.168	12.974	5.276	6.387	5.701	4.502	3.764	4.227	4.546	2.528	4.164
Os05g0529300	55.501	70.479	78.337	39.064	48.161	37.938	19.039	21.053	18.979	20.34	16.802	16.442
Os05g0529700	21.744	23.31	20.733	2.484	3.72	3.765	4.305	4.121	3.444	8.051	0.41	7.367
Os05g0534100	14.208	11.436	11.128	7.873	4.932	5.709	2.953	3.422	2.883	9.339	3.411	5.529
Os05g0536800	21.093	16.862	17.413	10.924	12.07	10.89	2.485	2.899	1.885	2.839	2.119	3.684
Os05g0541100	7.119	11.35	9.476	6.492	5.474	5.108	1.943	2.634	2.385	1.435	0	2.446
Os05g0541301	1.608	4.505	4.162	0.126	0.92	0.28	0.461	0.787	0.9	0.622	1.183	0.403
Os05g0548100	215.891	198.288	190.116	88.71	95.514	101.136	63.246	70.792	59.141	58.932	39.757	55.394
Os05g0568800	4.492	4.07	4.382	2.038	3.599	1.731	1.898	1.057	1.812	1.403	0	1.37
Os05g0568900	48.263	42.216	36.287	4.744	6.008	7.76	3.348	1.511	2.813	9.556	2.197	10.885
Os05g0573800	6.773	3.697	4.778	2.634	3.101	2.01	1.849	1.002	2.03	0.173	0	0
Os05g0574400	334.888	350.486	311.437	157.611	152.501	137.33	156.907	146.721	157.393	91.043	44.02	83.379
Os05g0586600	148.2	156.263	123.487	36.125	37.53	36.102	22.928	18.829	19.047	38.898	6.469	34.8
Os05g0586700	7.003	5.423	5.095	0.223	0.387	0.33	1.808	1.852	1.721	0.073	0	0
Os05g0593900	2.692	2.261	2.49	0.27	0.468	0.499	1.805	1.051	0.801	0.177	0	0.287
Os06g0109000	11.002	8.389	12.141	4.715	2.799	3.215	0.189	0.242	0.184	0.51	0.048	1.759
Os06g0115200	25.129	22.281	26.27	10.535	12.669	10.293	6.166	6.878	6.587	4.993	2	4.675
Os06g0134000	299.733	312.529	286.958	160.064	164.75	147.516	143.759	173.053	142.528	116.515	67.057	106.127
Os06g0141400	47.412	42.231	31.981	7.344	7.14	6.259	6.29	6.737	6.531	0.093	1.145	0.3
Os06g0148900	3.023	2.121	5.173	0.631	0.806	0.591	0.118	0.679	0.086	0	0	0
Os06g0150300	3.425	3.099	4.013	1.63	1.473	1.021	0.517	0.441	0.252	0.418	0.464	0.827
Os06g0154200	191.075	186.836	178.887	45.851	47.58	51.647	13.856	12.135	12.195	26.38	46.336	30.097
Os06g0174300	59.023	64.494	47.967	15.335	14.755	9.35	12.877	15.93	15.651	21.969	17.133	20.642
Os06g0176500	1.666	2.785	7.332	1.556	0.596	0.726	0.895	1.274	0.874	0.886	1.225	1.13
Os06g0176600	6.803	4.577	5.449	1.918	1.678	2.013	88.901	92.177	93.008	1.986	0.661	1.5
Os06g0177700	1.666	3.448	7.763	2.457	0.596	1.996	1.094	1.146	0.874	1.933	1.225	1.477
Os06g0178400	7.317	4.25	6.645	2.12	1.783	2.125	97.239	99.715	103.781	2.185	0.661	1.714
Os06g0178900	18.75	19.701	21.72	10.214	11.755	13.425	8.18	7.049	6.657	2.66	0.398	2.471
Os06g0185500	1.535	2.85	1.258	0.553	0.261	0.501	0.611	0.743	0.939	0	0	0.107
Os06g0185700	1.026	0.858	0.88	0.507	0.694	0.485	0.56	0.681	0.84	0.408	0.302	0.073
Os06g0187900	91.799	98.666	81.467	56.068	50.996	52.941	20.624	25.85	21.788	17.011	12.888	14.72
Os06g0215100	6.425	8.522	5.931	3.579	3.937	2.985	0.46	0.851	0.374	0.29	1.142	0.223
Os06g0219600	127.602	136.739	111.56	41.968	45.938	49.315	41.63	50.036	42.748	34.356	38.843	33.596
Os06g0264500	154.026	154.508	158.523	87.042	99.698	97.468	22.514	23.226	19.688	25.93	16.564	28.448
Os06g0270900	188.441	179.284	185.582	96.414	100.262	103.882	42.563	35.666	42.147	10.986	13.108	9.712
Os06g0289200	2.062	2.626	2.812	0.514	0.904	1.008	0.096	0.092	0.035	0.078	0	0.21
Os06g0328900	1.214	2.164	2.849	0	0.463	0.212	0.155	0.248	0.623	0.063	0.417	0.068
Os06g0333600	4.652	4.078	6.474	0.84	1.308	1.395	0	0.14	0	0	0	0
Os06g0340200	21.669	23.554	24.092	4.035	3.719	3.461	1.528	1.569	1.63	4.514	3.043	4.455
Os06g0342500	34.475	33.635	28.738	17.574	16.033	14.973	20.232	21.217	20.402	15.701	14.954	13.722
Os06g0347300	4.919	2.088	3.526	0.198	0.412	0.659	0.12	0.463	0.176	0.098	0.186	0.316
Os06g0469800	11.076	9.114	11.909	3.082	4.594	4.528	4.395	4.273	3.456	5.8	2.695	3.769
Os06g0472600	0.426	0.712	0.882	0.084	0.174	0.046	0.28	0.358	0.186	0.021	0.118	0
Os06g0484600	16.905	18.626	18.495	12.351	9.403	10.864	4.581	4.84	3.689	4.73	0.882	7.004
Os06g0497275	1.842	1.211	1.599	0.467	0.243	0	0	0	0	0	0	0
Os06g0526700	12.112	10.445	12.064	7.897	7.515	5.677	4.394	4.079	4.075	3.262	3.552	2.239
Os06g0541132	3.569	3.947	5.446	1.625	1.535	1.637	0.269	0.23	0.263	0.945	0	0.314
Os06g0567000	160.792	181.175	170.458	87.582	82.843	88.229	113.055	120.475	106.079	83.4	71.123	89.142
Os06g0597600	2.614	1.736	3.118	0.626	0.511	1.535	0.923	0.66	0.715	0.615	0.209	0.19
Os06g0612001	2.244	2.743	3.067	0.494	1.247	0.469	0.6	0.659	0.126	0.625	0.396	0.674
Os06g0627500	12.222	10.173	7.839	3.094	3.263	2.441	0.285	0.182	0.25	0	0	0.05
Os06g0633450	9.207	5.471	4.237	0.804	0.334	0.535	0	0.125	0	0	0	0
Os06g0633500	45.232	38.764	45.493	25.294	25.222	19.768	22.495	25.295	20.587	18.55	14.469	21.69
Os06g0639300	3.596	3.861	1.387	1.054	0.864	1.106	0.808	0.604	0.69	0.764	0	0.589
Os06g0642500	7.404	6.535	9.004	2.218	1.568	1.809	0.037	0	0.027	1.849	3.573	1.798
Os06g0662100	3.361	4.279	2.582	1.62	1.948	1.133	0.932	1.392	1.516	1.258	1.595	0.543
Os06g0664400	82.006	83.31	71.589	35.4	39.251	35.564	45.641	45.153	38.879	26.312	23.062	25.326
Os06g0670300	30.948	38.937	36.967	13.213	13.172	14.801	4.367	4.987	3.931	3.918	11.404	5.001
Os06g0683100	7.32	11.761	9.917	2.905	3.577	3.875	1.438	1.59	1.435	1.217	1.459	1.713
Os06g0683300	5.811	7.082	6.876	3.025	2.193	1.832	2.881	1.811	2.903	1.52	0.549	1.57
Os06g0686700	274.133	300.121	267.93	91.13	83.713	91.517	196.884	247.807	172.452	136.523	217.944	116.624
Os06g0692100	6.157	6.415	5.05	2.411	2.221	1.928	3.565	2.331	2.945	2.041	2.274	2.38
Os06g0698748	42.121	42.935	42.933	7.717	6.66	8.463	11.585	14.528	12.389	17.09	42.823	16.883
Os06g0700500	28.889	27.154	24.462	16.942	17.287	13.421	9.112	7.879	10.16	11.322	8.386	11.94
Os06g0700550	1.951	4.023	2.694	1.096	0.531	0.486	0	0	0	0.144	0.068	0.155
Os06g0706400	40.924	42.101	42.742	15.555	15.074	16.515	22.976	23.253	21.667	9.053	22.389	9.347
Os06g0708500	622.492	609.206	573.902	229.341	244.209	252.776	289.915	330.856	262.374	310.327	339.714	285.374
Os06g0709100	134.52	154.403	142.29	72.46	69.241	73.456	46.309	45.368	42.87	20.959	22.892	19.154
Os06g0715000	24.911	21.428	24.767	13.838	14.466	14.614	10.716	9.889	10.769	6.721	11.365	6.517
Os06g0728700	84.451	87.412	76.215	8.95	9.039	7.476	11.691	11.325	11.276	28.857	6.012	29.247
Os06g0731500	28.861	21.316	29.085	18.006	16.662	12.406	21.688	17.065	16.686	9.972	4.811	8.992
Os07g0105300	4.962	4.375	5.994	1.201	1.715	1.497	0.972	1.284	0.356	0.394	0.187	0.212
Os07g0110800	41.064	33.23	30.721	21.146	19.696	22.275	49.475	55.662	50.212	21.109	17.634	20.23
Os07g0116800	1.053	1.108	1.469	0.252	0.187	0.319	0	0.084	0	0	0	0
Os07g0136300	0.552	4.39	4.426	1.301	0.451	0.721	0.659	0.422	0.386	0.213	0	0
Os07g0137600	69.605	59.352	55.425	35.098	32.927	43.627	40.745	45.296	46.345	3.826	2.455	3.818
Os07g0140566	8.754	10.43	10.681	4.671	4.546	4.849	0	0	0	4.353	7.634	5.27
Os07g0140633	16.755	9.914	15.77	5.191	2.904	5.899	0	0.104	0	6.153	4.481	7.91
Os07g0151200	37.666	38.087	33.728	5.451	5.346	5.871	10.651	9.073	9.222	16.65	8.2	16.142
Os07g0151800	156.567	169.805	156.96	91.488	97.986	87.735	92.868	99.789	93.434	75.878	70.406	61.86
Os07g0162400	60.272	48.647	50.038	22.518	20.883	22.941	5.337	6.237	3.663	20.854	5.65	17.952
Os07g0166800	0.735	1.604	0.761	0.561	0.6	0.622	0.241	0.218	0.22	0.292	0.772	0.315
Os07g0170100	43.36	39.485	46.459	6.938	6.951	7.303	11.318	11.526	12.077	19.306	24.891	17.146
Os07g0184900	4.374	4.322	3.26	2.055	2.22	2.297	3.008	2.754	2.643	2.192	2.342	2.365
Os07g0194800	28.5	31.473	24.492	11.984	11.93	12.262	3.682	4.152	3.091	4.869	1.924	4.131
Os07g0203950	4.123	2.173	6.183	1.677	1.51	0.496	1.766	1.826	1.492	1.65	2.301	2.255
Os07g0209500	4.165	8.775	8.076	3.871	3.526	4.883	2.459	2.316	1.271	2.167	4.456	1.264
Os07g0210800	2.173	2.767	3.345	0.37	0.336	0.256	0.056	0.036	0	0	0	0
Os07g0241800	4.355	3.991	3.08	2.715	2.256	1.527	1.319	1.007	1.597	0.657	1.445	1.551
Os07g0267300	154.719	153.336	147.142	27.527	22.735	19.977	10.7	13.703	8.201	24.371	32.696	30.235
Os07g0271600	7.56	6.795	3.683	2.681	2.059	0.646	0.142	0.181	0.104	0	0	0
Os07g0275475	16.533	27.517	16.217	11.747	9.123	9.351	0.139	0.798	0.304	14.136	3.413	12.829
Os07g0290800	18.66	15.32	14.49	11.198	8.358	7.487	4.925	6.858	5.552	9.56	7.103	9.494
Os07g0412400	48.358	53.26	48.351	29.824	28.993	25.315	20.582	18.904	19.16	30.771	25.456	30.023
Os07g0414200	22.287	20.326	21.266	12.79	10.531	11.127	8.861	8.474	8.72	11.137	11.829	9.501
Os07g0456033	1.252	1.852	0.627	0.254	0.132	0.106	0	0	0	0	0	0
Os07g0463600	5.007	6.086	6.833	0	0.186	0.33	0	0.046	0	0.176	0.112	0
Os07g0469200	62.38	72.905	67.366	10.56	9.574	11.062	3.732	2.688	2.134	14.259	27.025	20.273
Os07g0470400	5.254	3.116	5.067	1.755	1.47	1.38	3.3	2.509	2.164	1.114	2.806	2.583
Os07g0483400	8.287	7.628	9.407	4.711	3.834	3.393	2.098	1.832	2.653	3.089	0.587	2.166
Os07g0490800	82.005	76.599	66.22	45.084	46.134	45.887	47.376	46.179	44.388	33.808	28.892	34.936
Os07g0502200	57.122	55.358	45.121	29.327	25.111	28.233	24.691	23.435	19.467	3.824	1.976	3.274
Os07g0509600	9.155	5.35	7.336	2.466	1.947	2.24	2.156	2.57	2.368	0.34	0	1.256
Os07g0509700	90.458	89.906	88.09	38.837	43.275	49.463	19.651	18.633	18.498	65.762	19.769	61.434
Os07g0514400	4.715	5.624	4.95	2.219	1.872	2.575	3.267	2.193	2.554	1.747	1.319	2.189
Os07g0523300	861.937	632.611	681.49	251.356	270.188	263.781	120.58	467.269	315.16	184.722	202.936	339.165
Os07g0523400	28.035	21.67	20.158	14.866	12.916	13.479	1.802	1.869	2.428	2.218	0.472	3.59
Os07g0523500	318.343	440.349	517.425	221.039	210.989	111.669	294.984	325.235	163.577	301.918	192.695	105.128
Os07g0523600	59.376	59.002	55.94	29.557	29.383	27.314	3.482	3.766	4.249	5.138	0.715	7.369
Os07g0523700	556.101	741.467	504.743	256.831	170.434	241.312	301.758	327.285	376.659	274.19	319.103	247.057
Os07g0523965	56.136	53.019	52.585	26.309	26.802	25.479	3.173	3.865	4.136	6.078	0.775	6.828
Os07g0540100	35.158	31.653	34.697	20.616	21.622	19.851	2.733	3.872	3.702	4.15	5.051	4.537
Os07g0558100	2.03	1.418	2.983	0.257	0	0.628	0.188	0.04	0.183	1.368	0.096	0.601
Os07g0562950	45.073	51.029	57.329	17.898	14.327	17.23	17.322	14.88	16.805	20.147	20.198	17.251
Os07g0566500	2.063	1.161	1.689	0.189	0.118	0.042	0	0.029	0	0	0	0
Os07g0571700	16.995	19.526	15.384	5.04	3.956	4.591	1.633	1.103	1.726	1.506	0.943	1.902
Os07g0571900	97.255	103.941	95.468	63.165	57.95	61.568	53.554	60.316	53.253	36.106	61.75	33.879
Os07g0580300	4.931	11.829	9.618	1.443	1.686	1.999	6.683	8.137	8.582	0.532	0.253	0.287
Os07g0589600	6.472	9.18	9.245	2.899	2.075	2.07	0.783	0.551	0.172	0.19	0	0.068
Os07g0600300	7.169	5.289	3.829	1.521	3.393	3.867	2.935	3.375	2.984	1.276	0.795	1.424
Os07g0608700	185.727	210.146	208.622	122.579	116.302	104.53	108.01	121.179	100.054	113.283	60.584	93.187
Os07g0620800	7.103	8.915	7.091	4.309	4.352	3.271	4.653	4.934	6.245	4.67	5.634	3.43
Os07g0621800	9.141	16.329	11.239	5.491	5.031	5.255	0.849	0.971	0.622	0.147	0.14	0.159
Os07g0625500	5.273	7.636	8.136	3.252	5.153	4.504	1.185	1.897	1.229	1.2	0	0.863
Os07g0628700	0.663	1.126	1.412	0.058	0.12	0.161	0.915	1.195	0.619	0.342	0.081	0.215
Os07g0650451	0.926	0.858	1.366	0.287	0.39	0.367	0.724	0.498	0.255	0.239	0.165	0.492
Os07g0656700	4.986	8.276	5.439	2.871	3.2	2.25	0.51	1.035	1.059	3.926	3.274	3.789
Os07g0660100	2.752	4.84	6.514	0.103	0.642	0.914	1.002	1.122	1.192	1.217	3.181	0.875
Os07g0671901	5.389	7.757	8.612	2.027	1.818	1.429	0.671	0.932	0.901	1.631	0.775	2.151
Os07g0672300	9.361	7.06	8.751	2.001	2.376	4.197	2.518	2.057	2.034	3.515	2.607	2.124
Os07g0686300	4.701	3.492	6.388	0	1.12	0.085	0.187	0.06	0.205	0.227	0	0
Os07g0688300	9.024	10.054	6.087	4.677	4.44	5.063	5.714	5.519	6.144	2.565	1.282	3.195
Os07g0694200	2.745	3.059	2.061	0.432	0.505	1.375	0.656	0.798	0.384	0.265	0.404	0.115
Os08g0105700	5.561	2.546	6.016	0.59	0.919	0.762	0	0.076	0	0	0	0.052
Os08g0105901	4.707	6.743	6.266	0.198	0.206	0.366	0	0.154	0	0.065	0	0
Os08g0109900	72.762	68.142	81.784	39.592	45.219	38.128	46.044	42.287	43.424	25.122	40.897	26.846
Os08g0113200	42.927	44.652	39.995	18.505	18.602	18.038	20.113	19.518	21.822	14.983	18.607	15.937
Os08g0116400	160.959	181.716	179.574	86.921	94.389	89.407	100.753	96.769	92.764	81.761	125.662	82.148
Os08g0117800	13.02	13.612	11.614	5.009	4.569	4.873	0.327	0.418	0.5	0.288	0.229	0.571
Os08g0126300	709.647	781.69	707.652	138.758	133.537	144.173	519.17	474.217	463.699	160.336	149.48	165.392
Os08g0129900	53.382	36.328	56.175	27.389	28.454	28.364	10.867	10.491	10.037	13.268	10.427	8.472
Os08g0133600	37.752	45.02	33.39	21.077	22.475	21.217	14.935	14.994	14.401	14.623	11.819	16.548
Os08g0135900	73.817	65.478	63.698	26.383	30.134	30.809	36.782	34.074	35.662	35.058	31.229	35.753
Os08g0140300	1.915	1.606	0.484	0.257	0.114	1.14	0.134	0.2	0.131	0	0	0.117
Os08g0152366	22.039	21.272	17.114	5.531	6.417	4.699	3.08	2.976	4.878	9.159	5.777	7.191
Os08g0152400	10.735	11.717	9.262	1.608	1.462	3.118	1.099	0.391	1.519	2.768	3.384	3.626
Os08g0154200	3.24	4.616	3.753	1.577	1.701	1.882	2.063	1.274	1.564	0.835	3.12	0.901
Os08g0159000	41.608	43.407	49.333	22.153	25.331	22.504	19.961	22.546	18.365	9.728	10.609	6.945
Os08g0169100	0.465	0.306	0.398	0.025	0	0.014	0.826	0.598	0.605	0	0	0
Os08g0183900	14.612	16.008	17.962	3.21	2.653	2.627	0.266	0.709	0.746	1.292	0.136	1.626
Os08g0187900	5.174	6.335	5.872	1.174	0.732	0.954	0.095	0	0	0.462	0	0.996
Os08g0191600	267.828	285.708	273.206	128.705	117.864	122.47	133.468	153.492	138.998	96.229	109.102	79.834
Os08g0195650	15.028	17.988	17.322	3.545	4.993	4.714	0	0	0.28	7.905	8.326	5.936
Os08g0206500	8.11	6.667	7.015	3.552	1.761	1.252	0.098	0.126	0.072	0	0.378	0
Os08g0250700	344.686	398.975	353.774	148.622	137.289	150.121	36.144	41.977	39.964	52.641	60.556	48.654
Os08g0266600	18.756	20.852	20.501	13.06	11.386	11.182	7.378	9.696	8.325	14.599	8.542	13.084
Os08g0270200	45.37	40.333	51.889	26.499	30.517	25.156	18.957	17.993	17.036	24.562	30.335	24.42
Os08g0278966	4.26	6.676	10.517	0.644	1.205	1.142	0.313	0.2	0.458	0	0	0
Os08g0316900	46.682	52.063	44.121	27.433	31.491	29.155	11.173	9.953	9.033	5.429	5.535	5.093
Os08g0320400	36.745	37.391	29.609	11.653	11.079	10.482	12.223	11.338	13.194	10.575	14.599	11.271
Os08g0326000	5.746	9.111	9.877	2.813	3.808	4.156	3.417	2.586	3.336	5.367	2.87	4.705
Os08g0357000	76.124	85.389	76.036	45.132	39.137	38.726	39.208	39.263	42.099	19.845	76.917	20.413
Os08g0374701	6.967	4.527	2.061	2.684	1.626	1.611	0	0	0	0	0	0
Os08g0387200	8.879	9.471	6.642	1.864	2.431	2.876	5.329	4.208	3.674	4.495	2.257	3.569
Os08g0387400	0.759	1.872	1.817	0.336	0	0.041	0.226	0.087	0.265	0.404	0	0.119
Os08g0399050	4.235	3.01	2.039	1.162	1.126	0.343	0	0	0	1.905	1.594	1.315
Os08g0417000	57.265	57.38	55.701	9.824	7.551	10.633	1.587	2.297	2.424	4.301	0.85	3.495
Os08g0422500	1.131	2.213	1.771	0.304	0.293	0.12	0.079	0.068	0.019	0.149	0.142	0.115
Os08g0464400	119.031	127.601	122.548	64.229	79.321	79.237	33.771	34.997	31.93	21.558	19.733	22.453
Os08g0487700	5.743	5.27	6.646	1.66	2.277	1.545	1.291	1.085	1.772	0.98	1.615	1.551
Os08g0491100	8.404	14.524	3.605	7.647	2.452	2.824	3.441	3.818	3.61	3.808	6.269	2.705
Os08g0491700	3.356	1.526	3.326	0.641	0.392	0.794	0.046	0.029	0.101	0	0	0
Os08g0494375	15.954	20.744	13.041	4.226	5.762	6.146	6.096	5.341	5.52	1.689	6.052	2.383
Os08g0499400	3.937	2.55	2.145	0.869	1.749	1.143	0.726	1.267	1.063	0.107	0.254	0
Os08g0500600	3.756	2.609	5.302	2.225	2.789	1.87	0.885	0.776	0.478	0.34	0.395	0.285
Os08g0500700	2034.67	2201.92	2013.18	346.459	343.294	357.413	55.71	51.262	50.03	293.941	66.285	280.462
Os08g0500800	59.857	73.548	71.408	41.557	41.014	40.702	10.808	10.401	8.174	15.985	20.505	16.991
Os08g0506000	19.845	18.829	16.366	8.721	7.113	9.154	1.951	1.488	1.531	1.731	1.968	1.867
Os08g0507000	69.175	80.411	75.611	6.45	5.571	4.305	0	0.181	0.622	0.153	0	0
Os08g0509500	19.411	19.872	22.134	10.526	11.039	12.105	5.878	5.936	6.078	4.564	4.946	3.071
Os08g0515900	2.389	1.651	3.039	1.449	0.725	1.13	0.391	0.584	1.146	0.422	0.251	0.456
Os08g0517600	10.977	7.719	10.941	2.19	2.744	4.068	2.895	4.259	3.094	4.119	7.049	4.102
Os08g0519000	22.92	13.36	17.881	4.189	3.956	2.953	1.233	0.691	0.903	1.498	0	1.212
Os08g0520200	4.998	3.739	3.752	1.13	1.378	1.307	1.134	1.605	0.568	2.03	0.414	1.46
Os08g0525600	350.595	400.971	342.138	137.542	130.473	135.932	74.415	76.095	76.176	171.021	95.104	163.708
Os08g0525800	2.828	2.132	1.375	0.182	0.189	0.251	0.055	0.212	0.121	0.223	0.042	0.193
Os08g0535100	3.042	2.437	3.751	1.21	1.675	1.31	0	0	0	0.82	0.955	0.827
Os08g0537800	78.739	80.874	90.024	50.607	50.682	50.935	24.804	27.815	24.786	39.847	24.001	45.623
Os08g0540000	39.389	34.633	41.328	21.849	20.495	17.926	22.229	22.802	21.932	7.708	9.571	8.658
Os08g0554100	2.141	2.189	0.235	0.587	0.159	0.311	0.651	0.417	0.318	0.401	0.286	0.135
Os08g0556200	110.843	114.559	106.492	33.279	37.321	38.826	65.056	67.711	56.548	48.889	51.738	42.451
Os08g0558100	370.532	386.604	362.605	205.938	192.124	206.693	29.741	21.073	21.554	16.872	40.683	20.114
Os08g0558600	122.172	109.773	123.522	69.063	62.975	66.01	48.2	46.384	40.844	47.226	33.107	44.38
Os08g0566700	1.189	1.275	1.166	0.566	0.511	0.681	0.09	0.057	0	0.024	0	0.052
Os09g0112400	6.552	9.833	6.178	3.588	2.963	4.689	2.235	1.431	1.391	3.439	0.43	2.636
Os09g0132600	119.564	124.69	119.99	71.329	65.734	62.697	36.184	40.821	40.999	38.173	27.812	39.891
Os09g0135100	10.727	12.263	12.874	3.739	2.39	3.293	0.932	0.596	0.682	0.66	1.255	1.221
Os09g0135200	8.672	8.984	3.804	1.04	2.041	1.665	0.702	0.719	0.411	0.227	0	0
Os09g0255400	1.441	2.47	3.5	1.22	0.951	1.11	1.323	1.559	1.356	0.086	0	0
Os09g0287300	25.621	28.849	22.859	12.763	12.653	16.294	7.555	7.558	9.68	12.172	8.483	11.825
Os09g0298200	34.668	40.676	37.605	9.696	12.154	10.938	13.571	13.963	13.123	19.353	21.785	17.598
Os09g0299400	13.941	14.451	12.227	5.708	5.93	8.081	3.192	2.22	2.74	3.03	3.22	4.471
Os09g0315000	90.383	93.123	108.106	20.118	18.227	19.31	39.831	47.126	39.772	45.909	36.246	38.315
Os09g0325800	6.812	5.121	7.308	0.774	0.939	1.144	0.314	0.452	0.287	1.016	5.191	1.507
Os09g0344700	48.499	44.425	42.516	22.668	19.344	23.62	6.447	8.326	5.28	13.892	22.63	15.942
Os09g0362900	3.673	3.405	3.742	1.618	2.041	2.253	2.218	2.013	2.179	1.159	0.389	0.809
Os09g0363500	51.134	55.389	49.934	14.035	14.208	15.08	14.868	14.293	15.007	27.933	30.374	26.013
Os09g0364500	17.351	15.848	13.809	8.735	8.081	9.89	3.911	3.819	4.054	2.133	2.326	1.861
Os09g0369050	302.009	311.489	327.442	156.298	181.86	169.458	214.125	216.51	175.347	171.901	102.112	172.261
Os09g0372400	56.275	58.328	61.246	34.415	35.026	35.212	18.702	16.266	19.258	13.607	20.521	15.422
Os09g0386400	21.917	23.234	20.002	12.793	12.552	11.96	12.141	9.605	11.891	7.472	9.639	7.826
Os09g0388000	3.486	5.497	8.595	2.872	2.441	3.761	1.427	1.117	1.626	0.257	0	0.831
Os09g0393200	49.594	49.817	53.866	30.871	32.844	28.435	23.171	23.97	24.95	18.137	31.009	21.991
Os09g0396900	5.811	4.963	5.869	0.947	2.084	1.173	0.745	0.867	0.347	0.11	0	0.059
Os09g0400600	0.985	1.549	2.818	0.182	0.142	0.252	0.332	0.142	0.203	0.134	0	0
Os09g0402100	171.741	199.507	182.122	76.857	78.553	77.902	64.255	77.244	64.975	70.645	65.758	66.626
Os09g0411600	0.758	1.053	0.999	0.352	0.535	0.541	0.329	0.337	0.41	0.133	0	0.115
Os09g0416700	26.18	29.85	40.117	9.059	12.043	12.494	11.696	10.396	12.113	18.819	17.774	16.202
Os09g0450200	30.01	37.933	41.428	19.608	23.315	20.444	22.765	26.004	25.052	17.468	11.414	14.671
Os09g0453800	36.191	36.086	39.894	16.762	11.516	12.579	12.207	9.278	10.097	12.376	9.829	14.125
Os09g0461900	7.021	4.064	8.077	2.398	2.26	3.831	2.032	1.779	2.579	1.975	0	2.19
Os09g0467400	179.621	199.177	178.517	29.457	34.036	37.446	50.585	49.177	44.115	56.965	19.084	51.421
Os09g0475800	170.452	156.446	141.223	76.606	88.594	80.748	21.901	21.834	18.132	3.293	2.917	2.664
Os09g0481400	23.631	17.476	15.997	7.576	7.574	10.295	4.862	5.504	3.75	13.077	4.412	11.529
Os09g0485950	2.03	3.345	2.967	0	0.488	0.728	0	0	0.167	0	0	0
Os09g0508900	25.613	27.439	30.058	7.915	8.96	6.633	1.91	1.578	0.948	5.29	3.179	6.784
Os09g0516800	43.923	47.505	49.373	22.429	20.132	18.191	31.822	41.659	35.266	20.122	9.062	17.138
Os09g0525500	6.896	4.742	1.856	1.193	1.577	1.081	0	0	0	0.32	1.319	1.842
Os09g0530900	28.536	36.157	27.789	7.776	11.079	9.354	2.159	2.679	1.581	3.934	3.948	5.423
Os09g0535000	131.431	141.476	121.163	46.652	44.886	46.316	76.361	73.267	80.596	82.869	60.166	85.913
Os09g0539500	256.379	265.129	221.907	92.701	93.554	95.685	48.162	47.444	49.966	89.295	64.33	84.409
Os09g0541000	4.403	4.984	3.474	0.77	0.742	1.035	3.205	1.796	1.075	1.135	0.206	0.758
Os09g0552300	12.037	14.377	12.463	6.633	5.707	6.813	3.399	4.353	4.24	7.273	7.108	5.683
Os09g0566600	2.716	2.735	1.7	0.397	0.361	0.33	0.06	0	0.044	0.049	0	0.053
Os09g0567300	98.141	91.815	95.602	21.833	19.692	24.009	22.776	19.924	21.209	30.78	1.654	30.108
Os09g0570300	67.946	68.793	55.573	15.219	17.631	20.26	16.825	17.629	18.842	30.104	20.276	34.511
Os10g0135500	10.565	12.44	11.013	6.345	6.355	7.534	3.041	2.7	2.935	3.443	2.076	3.382
Os10g0139600	1.947	2.625	3.973	0.856	1.544	0.948	0.274	0.245	0.32	0.487	1.095	0.86
Os10g0142100	39.409	38.737	42.739	22.621	19.447	19.487	25.693	28.02	27.713	21.307	23.96	21.006
Os10g0155500	83.843	77.196	72.463	13.35	14.295	12.185	56.356	50.408	51.041	25.813	27.747	24.59
Os10g0155700	2.795	2.96	2.537	0	0.077	0.137	0.3	0.403	0.615	0.292	0.139	0.341
Os10g0161700	12.396	12.883	12.949	5.858	6.176	6.054	1.805	2.516	2.993	4.3	2.903	4.314
Os10g0163130	2.988	2.267	2.435	0.95	1.454	1.385	0	0.039	0.044	0	0.608	0.053
Os10g0170000	62.999	57.302	47.849	23.846	23.714	27.057	27.495	31.392	21.208	29.855	22.899	32.073
Os10g0190500	1.96	1.473	2.529	0.531	0.788	0.672	0.86	0.845	0.674	0.547	0.425	0.483
Os10g0338500	39.182	31.566	33.668	17.817	12.412	20.67	12.731	21.52	17.71	16.702	11.37	20.687
Os10g0341101	1.221	0.729	0.78	0.296	0.443	0.276	0.216	0.194	0.137	0.338	0.244	0.352
Os10g0347800	2.07	2.161	3.901	0.988	0.693	0.798	1.167	1.121	0.95	0.578	1.598	0.85
Os10g0360100	2.787	3.637	2.034	0.198	0.56	0.577	0.72	0.643	0.495	0.159	1.227	0.305
Os10g0414500	14.509	14.308	14.287	9.393	7.575	8.935	6.044	6.772	6.37	5.19	3.169	5.735
Os10g0416800	22.29	28.677	20.69	11.363	9.356	11.05	1.248	0.893	0.86	1.249	0.735	2.053
Os10g0417800	24.668	21.447	21.9	7.938	7.181	8.597	5.471	5.931	6.346	6.975	10.51	9.181
Os10g0419200	1.811	1.124	1.683	0.73	0.948	1.133	0.665	0.738	0.877	0.503	0.922	0.814
Os10g0437200	50.173	48.433	47.388	23.434	24.092	24.388	19.28	17.892	21.956	14.269	19.239	16.566
Os10g0440500	3623.11	3964.55	3573.73	1161.7	1231.39	1211.39	455.9	443.627	370.606	66.559	71.191	64.886
Os10g0465700	37.165	44.509	43.185	2.372	2.202	1.998	11.104	9.176	11.111	2.271	4.319	2.283
Os10g0468301	3.054	3.74	4.257	0.323	0.768	1.228	0.056	0.036	0	0	0	0
Os10g0471300	300.055	321.302	302.058	77.676	76.43	84.392	125.909	133.801	122.959	101.88	138.947	88.835
Os10g0474000	1.949	3.271	2.568	0.627	1.085	0.926	0	0.108	0.062	0.069	0	0.074
Os10g0479100	19.839	17.808	21.382	1.662	1.461	2.692	0.932	1.989	1.365	5.661	1.316	4.75
Os10g0490900	6.281	5.807	7.216	1.624	2.039	2.174	4.685	4.894	5.416	0.266	2.088	0.503
Os10g0492400	4.912	4.214	3.214	1.207	1.003	1.338	0.652	0.981	0.74	1.794	1.229	1.68
Os10g0493850	9.138	8.951	5.69	2.211	2.506	1.448	2.991	1.798	2.056	3.411	1.786	6.346
Os10g0498100	1.18	1.127	2.181	0.762	0.138	0.184	0.161	0.129	0.029	0	0	0
Os10g0504900	146.344	104.367	86.714	0.705	2.344	1.563	1.199	0.11	0.627	0.139	1.451	0.15
Os10g0507500	12.617	8.033	9.035	4.795	6.442	5.497	6.327	6.624	8.53	3.091	3.712	3.773
Os10g0509401	76.8	101.985	80.196	15.39	13.167	15.332	38.803	42.147	32.089	22.899	7.862	22.371
Os10g0516300	1.688	2.457	1.648	0.076	0.591	0.336	0.461	0.561	0.371	0.448	1.206	0.443
Os10g0520600	88.459	92.492	93.55	50.916	55.22	58.545	48.974	51.511	41.686	18.575	22.323	17.456
Os10g0528100	188.712	175.856	167.194	73.108	76.618	85.276	99.038	114.376	99.786	8.033	23.213	7.028
Os10g0530500	3.201	3.551	5.453	0.325	0.422	0.18	0.296	1.137	0.578	1.039	0	1.896
Os10g0535600	6.67	10.789	6.159	4.324	4.05	4.162	3.272	2.646	3.467	4.114	2.718	2.633
Os10g0539700	5.45	7.099	8.561	0.32	0.972	0.464	0.748	0.441	0.526	1.526	0.253	0.836
Os10g0540050	19.701	25.974	18.234	2.269	3.495	2.254	7.414	5.964	5.637	11.392	1.683	11.625
Os10g0547500	2.842	1.296	1.493	0.067	0	0.148	0.122	0.052	0	0	0.031	0
Os10g0548300	1.865	1.955	1.514	0.949	0.896	1.019	0.908	0.76	0.793	0.396	1.183	0.519
Os10g0548400	44.979	45.593	49.349	19.181	24.589	21.74	11.757	14.509	13.303	10.127	12.673	8.871
Os10g0557900	1.793	3.183	2.644	0.556	0.311	0.426	1.038	1.03	1.254	0.715	0	0.272
Os10g0563000	10.573	11.411	10.68	4.106	4.424	4.662	4.742	4.18	5.816	3.79	3.082	4.788
Os10g0580200	23.205	22.762	25.893	11.026	12.46	10.574	10.026	8.927	10.838	12.94	11.337	16.491
Os11g0136600	3.553	1.661	1.071	0.566	0.441	0.666	0.086	0.11	0.063	0.244	0.232	0.338
Os11g0136701	23.829	30.993	23.22	12.827	15.824	16.654	16.311	16.602	17.824	7.295	7.685	7.763
Os11g0137250	9.249	18.201	12.477	8.155	6.411	6.593	3.48	4.628	5.096	2.385	3.504	3.976
Os11g0149300	3.713	4.011	4.359	1.095	0.894	1.358	0.728	0.892	0.881	0.692	0.146	0.387
Os11g0152400	4.646	3.924	4.762	2.315	1.353	1.042	2.856	2.813	2.799	0.569	1.556	0.269
Os11g0157200	208.08	218.624	226.706	76.299	73.778	74.758	113.072	101.579	90.931	38.613	44.342	38.109
Os11g0170000	0.953	1.214	2.057	0.5	0.487	0.381	0.759	0.583	0.528	0.4	0	0.066
Os11g0177400	9.291	13.083	11.35	1.314	1.847	2.484	1.55	1.263	1.238	2.282	0.325	3.2
Os11g0177750	7.431	6.111	6.011	2.861	2.087	2.9	1.701	1.657	1.624	2.515	0.797	1.421
Os11g0186200	187.953	208.042	186.308	76.951	77.086	72.191	32.965	33.382	34.129	59.311	37.457	60.137
Os11g0201299	1.976	2.904	2.991	0.638	1.035	0.397	0.629	0.434	0.106	0.235	0.186	0
Os11g0204800	7.03	7.876	6.963	5.342	4.114	3.916	0.032	0.103	0.024	4.471	1.765	5.726
Os11g0208100	1.193	2.045	0.997	0.613	0.525	0.679	0	0.084	0.096	0.071	0	0.153
Os11g0211700	3.446	4.023	4.163	0.565	1.877	1.752	0.96	0.878	1.406	0.889	1.901	1.079
Os11g0213800	9.873	13.577	11.974	5.634	4.747	4.473	2.641	2.726	2.92	3.011	3.651	1.789
Os11g0213900	16.861	18.168	7.252	8.568	6.146	5.651	1.487	1.111	1.996	3.612	0.954	5.412
Os11g0258400	0.693	0.84	0.819	0.104	0.404	0.23	0.473	0.303	0.185	0.204	0.024	0.193
Os11g0271000	2.129	2.184	0.49	0.326	0.531	0.927	0.056	0.145	0	0	0	0.049
Os11g0303800	17.947	20.126	24.876	12.179	11.825	14.124	1.134	1.186	1.174	0.56	1.15	0.483
Os11g0306300	4.626	2.903	4.998	0.369	0.657	0.993	0.961	0.492	0.797	0.985	2.86	1.063
Os11g0307550	15.052	13.548	15.911	6.941	7.79	7.073	6.851	7.568	7.937	6.035	4.579	5.656
Os11g0425600	611.639	600.233	521.557	251.56	267.028	275.428	501.587	575.048	428.928	316.525	211.235	265.449
Os11g0444700	169.184	174.577	185.524	57.91	56.701	59.137	56.311	61.692	49.674	19.733	39.378	17.376
Os11g0456300	360.808	384.489	359.666	203.978	204.636	210.693	182.149	198.993	176.094	166.4	135.478	160.183
Os11g0473100	65.544	62.01	57.108	24.925	27.842	25.404	29.542	32.044	31.797	25.292	37.343	25.359
Os11g0543100	288.454	302.361	308.548	38.774	44.534	42.631	28.658	25.411	27.137	32.066	12.807	28.511
Os11g0549605	7.153	6.727	5.697	3.058	3.177	3.1	1.717	2.962	2.386	0.965	0.728	0.918
Os11g0549900	19.286	20.488	25.484	9.552	7.66	5.292	6.412	7.169	7.154	10.303	3.918	11.738
Os11g0551350	17.295	16.517	19.432	7.418	6.663	8.819	11.921	12.802	9.759	7.373	4.119	5.33
Os11g0584100	5.985	3.282	5.982	2.223	2.717	2.752	0.397	0.33	0.523	0.45	0.489	0.59
Os11g0595200	92.259	93.881	82.538	15.659	20.715	23.293	5.2	8.344	6.168	27.716	10.642	30.303
Os11g0599200	31.008	27.3	23.653	6.972	6.132	8.216	5.377	4.677	4.626	3.956	0	3.523
Os11g0602500	56.554	65.947	70.505	24.902	26.735	25.653	38.646	48.454	41.848	34.655	46.346	35.707
Os11g0614800	2.656	8.868	2.602	0.847	1.056	0.876	1.097	0.747	0.452	0.389	0	0.3
Os11g0629100	7.225	5.187	7.56	2.055	2.072	2.813	1.322	1.598	0.645	1.486	0.396	1.988
Os11g0633800	8.359	4.673	7.969	4.048	2.332	3.153	4.139	3.429	2.923	1.341	1.649	2.425
Os11g0641500	1.393	0.752	2.01	0.166	0.034	0.331	0	0.103	0.03	0	0	0.035
Os11g0672800	1.279	0.651	1.097	0.259	0.03	0.159	0.14	0.29	0.358	0.141	0.027	0.061
Os12g0105200	135.434	133.188	149.941	84.448	77.324	91.619	26.152	30.278	30.948	37.603	40.353	33.759
Os12g0115300	8.685	7.547	8.675	2.33	2.087	1.603	0.878	1	0.715	1.739	0	0.938
Os12g0120200	6.395	6.948	6.505	2.444	2.43	2.104	3.311	3.515	2.674	2.681	1.48	2.407
Os12g0133400	3.386	4.913	5.625	2.043	2.316	2.401	0.301	0.915	0.881	0.975	1.448	0.46
Os12g0133600	16.366	21.649	23.382	11.374	11.091	13.265	7.635	10.088	8.696	6.576	1.773	3.388
Os12g0135900	43.036	60.351	47.941	25.275	22.104	26.897	24.631	30.654	32.003	18.963	12.02	16.821
Os12g0159700	3.213	3.921	4.574	2.036	2.151	2.178	0.725	0.955	1.155	0.656	0.624	1.043
Os12g0184167	1.625	1.574	0.987	0.5	0.779	0.277	0.945	0.151	0.198	0.109	0.312	0.265
Os12g0265600	28.12	30.046	22.979	2.965	4.049	2.441	0	0.066	0.226	0.083	0	0.27
Os12g0284800	28.193	25.775	23.63	7.553	5.231	5.489	0	0.126	0.217	0.879	0	1.12
Os12g0290200	13.395	13.453	16.408	1.187	2.004	3.452	1.622	1.385	1.715	1.168	0	0.787
Os12g0297500	39.005	40.158	38.269	8.919	8.171	7.806	14.636	13.992	16.281	21.482	25.651	23.726
Os12g0405200	60.917	56.504	62.415	29.86	26.101	27.229	17.621	17.409	16.581	22.459	16.318	19.785
Os12g0412400	12.716	24.121	13.029	5.833	3.571	5.309	4.935	6.32	4.632	0	0	0
Os12g0479400	49.943	45.626	49.278	12.546	14.669	12.925	12.386	12.386	11.568	24.25	14.717	24.892
Os12g0484600	4.936	2.955	3.8	2.223	2.206	2.242	0.242	0.697	0.089	0	0	0.282
Os12g0485800	122.712	130.875	131.063	76.12	77.451	76.33	69.401	72.415	69.788	42.58	61.743	43.256
Os12g0488600	3.984	4.122	5.672	0.718	2.102	1.374	1.11	2.031	1.916	0.578	2.015	1.178
Os12g0502800	108.55	97.372	100.165	56.154	57.631	54.583	20.707	18.14	17.404	35.733	6.051	34.808
Os12g0514500	34.895	37.705	36.897	20.271	20.453	19.848	16.741	16.164	18.05	22.26	15.913	23.705
Os12g0538100	51.714	55.076	38.258	20.112	16.515	19.662	34.939	37.094	30.972	20.002	42.391	14.281
Os12g0543800	3.216	1.995	3.5	0.13	0.135	0	0.236	0.303	0	0.128	0	0.206
Os12g0566700	79.477	87.202	76.42	32.138	31.661	34.813	28.212	23.763	21.965	20.098	21.616	19.197
Os12g0569500	2.713	3.023	4.126	0.6	0.139	0.074	1.944	3.008	2.253	1.705	1.559	0.849
Os12g0575000	180.979	187.418	172.956	24.968	29.956	31.056	28.373	33.39	25.644	97.454	50.395	96.502
Os12g0575200	235.909	218.512	244.876	124.352	118.555	113.652	138.045	167.803	147.527	87.091	90.816	79.306
Os12g0581600	31.457	35.995	29.267	16.766	18.667	21.013	20.241	19.508	17.111	18.183	13.335	17.538
Os12g0611300	14.388	20.09	12.884	9.261	9.758	8.954	3.29	2.752	2.681	2.836	0.776	2.55
Os12g0613000	22.139	30.393	24.918	7.163	7.387	6.951	8.129	6.059	7.393	12.806	12.958	11.707
Os12g0615900	115.408	118.8	105.983	59.236	56.034	58.557	24.755	22.72	24.105	14.434	18.171	17.374
Os12g0616500	171.693	160.05	177.95	71.822	73.688	78.945	94.648	55.89	66.442	87.341	38.603	91.085
Os12g0618800	43.149	39.718	41.058	22.46	24.172	23.596	18.214	17.771	15.376	25.591	18.92	24.555
Os12g0622900	2.389	2.771	1.649	0.626	0.911	0.509	0.456	0.682	0.668	0.041	0	0.089
Os12g0628300	13.972	16.778	19.038	7.913	6.387	9.777	2.559	3.188	2.38	2.968	3.834	3.142
Os12g0631600	12.7	13.051	16.24	6.237	6.553	7.726	4.725	3.053	2.369	0.207	0.197	0.632

## Sheet: Table S7
Table S7
The primer sequences for qRT-PCR
Genes	Primer sequence (5' to 3')
	Sense	Anti-sense
Os03g0735000	TGCCGATGAGCAACTGCATA	GAGTTGCTGCTAGGACCTCG
Os09g0553200	GTTCATCAGCCTCGTTTCGC	TTGTCGAGCAGCTTCTTCGT
Os03g0735000	TGCCGCAGATGAGTTTGAGT	CCTGCCGGTCTTGGAAGAAT
Os07g0197100	TGCTGTCTCTGGAACTGCTG	AATCACCGCGACCATTACGT
Osactin	GGAAGTACAGTGTCTGGATTGGAG	TCTTGGCTTAGCATTCTTGGGT
